# Supplementary material for: 4-Isopropyl­amino-3-nitro­benzonitrile
Source: Acta Crystallogr Sect E Struct Rep Online. 2011 Dec 21;68(Pt 1):o183. doi: 10.1107/S1600536811051737 (PMC3254521; doi:10.1107/S1600536811051737)
Supplement: Supplementary file 2 [file e-68-0o183-Isup2.hkl]

# 
# h,k,l, Fc-squared, Fo-squared, sigma(Fo-squared) and status flag 
# 
data_I
_shelx_title ' X in P2(1)/n' 
_shelx_refln_list_code          4 
_shelx_F_calc_maximum      124.24 
_exptl_crystal_F_000       432.00 
_reflns_d_resolution_high  0.8294 
 
loop_ 
 _symmetry_equiv_pos_as_xyz 
 'x, y, z' 
 '-x+1/2, y+1/2, -z+1/2' 
 '-x, -y, -z' 
 'x-1/2, -y-1/2, z-1/2' 
 
_cell_length_a     6.6640 
_cell_length_b    20.6780 
_cell_length_c     7.8900 
_cell_angle_alpha  90.000 
_cell_angle_beta  105.740 
_cell_angle_gamma  90.000 
 
_shelx_F_squared_multiplier     1.000 
 
loop_ 
 _refln_index_h 
 _refln_index_k 
 _refln_index_l 
 _refln_F_squared_calc 
 _refln_F_squared_meas 
 _refln_F_squared_sigma 
 _refln_observed_status 
   2   0   0      563.37      484.29      5.15 o 
   4   0   0      978.91     1060.89     10.83 o 
   6   0   0        1.46       -2.97      2.97 o 
   1   1   0      665.83      605.49      2.87 o 
   2   1   0       11.58       12.59      0.98 o 
   3   1   0       93.99       92.27      5.23 o 
   4   1   0      313.31      325.51      6.63 o 
   5   1   0       33.70       25.33      2.33 o 
   6   1   0        0.01       -0.93      1.87 o 
   7   1   0        7.54        4.85      2.57 o 
   0   2   0      894.71      783.47     18.65 o 
   1   2   0     4893.84     4805.75     38.58 o 
   2   2   0      941.54      921.77     12.61 o 
   3   2   0      536.58      603.25      5.01 o 
   4   2   0        0.01        2.11      1.41 o 
   5   2   0       71.99       69.17      2.85 o 
   6   2   0       18.48       18.91      2.31 o 
   7   2   0       19.92       19.39      2.64 o 
   1   3   0       89.05       99.09      2.94 o 
   2   3   0      151.17      134.76      3.68 o 
   3   3   0     1315.64     1423.47     27.46 o 
   4   3   0      168.33      164.59      3.42 o 
   5   3   0       31.90       33.72      3.33 o 
   6   3   0       13.54       15.70      2.37 o 
   7   3   0        6.71       14.53      5.02 o 
   0   4   0     5941.01     5558.27     43.59 o 
   1   4   0     5063.38     4980.52     90.39 o 
   2   4   0        0.64        1.24      1.17 o 
   3   4   0       54.15       62.32      2.10 o 
   4   4   0      318.38      319.55      4.94 o 
   5   4   0       15.45       14.67      2.19 o 
   6   4   0      139.82      139.37      4.25 o 
   7   4   0        0.63        1.95      2.25 o 
   1   5   0    15435.79    16874.92    220.78 o 
   2   5   0        0.46        2.17      0.86 o 
   3   5   0      495.37      502.35      5.08 o 
   4   5   0       19.80       20.70      1.88 o 
   5   5   0       78.09       80.99      3.16 o 
   6   5   0        1.52        1.28      2.18 o 
   7   5   0        0.51        4.46      2.16 o 
   0   6   0        0.93        0.51      0.82 o 
   1   6   0     8434.14     8571.85     69.69 o 
   2   6   0        1.74        0.76      1.07 o 
   3   6   0      762.17      802.46      6.27 o 
   4   6   0      149.82      134.67      3.57 o 
   5   6   0       16.04       22.61      2.36 o 
   6   6   0        0.01       -0.94      2.73 o 
   7   6   0        0.59       -2.30      2.30 o 
   1   7   0     1928.43     1897.71     11.19 o 
   2   7   0     1955.11     2106.06     12.89 o 
   3   7   0      336.22      325.66      5.99 o 
   4   7   0       91.24       83.74      3.80 o 
   5   7   0        0.42       -1.05      2.68 o 
   6   7   0        0.36       -3.14      3.14 o 
   7   7   0        1.30       -3.53      3.53 o 
   0   8   0      625.43      654.42      6.62 o 
   1   8   0        0.14       -1.59      1.59 o 
   2   8   0      159.46      183.97      4.33 o 
   3   8   0       51.76       51.68      2.86 o 
   4   8   0        0.05        0.26      2.05 o 
   5   8   0      222.80      216.54      6.54 o 
   6   8   0        0.18       -2.46      3.38 o 
   7   8   0        1.80        0.00      3.82 o 
   1   9   0      726.06      665.91      7.42 o 
   2   9   0       20.28       14.05      2.20 o 
   3   9   0       85.05       93.92      3.89 o 
   4   9   0       34.44       27.42      3.19 o 
   5   9   0       16.39       17.08      3.29 o 
   6   9   0        2.09        0.59      3.12 o 
   7   9   0        6.66       12.65      4.19 o 
   0  10   0        3.32        3.38      1.55 o 
   1  10   0      471.06      448.81      6.51 o 
   2  10   0     1576.22     1509.41     12.42 o 
   3  10   0        4.87        4.21      2.14 o 
   4  10   0       18.11       17.78      2.94 o 
   5  10   0       66.31       65.93      4.26 o 
   6  10   0       20.62       17.67      3.66 o 
   7  10   0        0.05        1.68      3.53 o 
   1  11   0       13.09       16.71      2.29 o 
   2  11   0     3499.76     3543.97     20.05 o 
   3  11   0      105.79       86.38      3.95 o 
   4  11   0        4.60        5.34      2.55 o 
   5  11   0       11.91       11.78      3.08 o 
   6  11   0        0.00        1.02      2.77 o 
   0  12   0       19.77       20.96      2.25 o 
   1  12   0        4.30        4.49      2.14 o 
   2  12   0        9.20       -1.22      3.32 o 
   3  12   0       13.59       15.94      2.60 o 
   4  12   0        3.61        1.68      2.97 o 
   5  12   0        0.00        4.49      2.86 o 
   6  12   0        0.29        1.29      3.14 o 
   1  13   0      244.62      251.50      5.82 o 
   2  13   0      140.98      150.05      5.03 o 
   3  13   0       95.57       92.62      4.41 o 
   4  13   0       54.86       48.94      4.17 o 
   5  13   0       22.12       18.93      3.56 o 
   6  13   0        3.69        3.97      3.38 o 
   0  14   0       13.42       13.20      2.36 o 
   1  14   0      147.88      142.92      4.76 o 
   2  14   0       47.34       38.34      3.34 o 
   3  14   0      120.87      104.98      4.94 o 
   4  14   0       46.48       39.06      4.10 o 
   5  14   0        1.96        6.83      2.66 o 
   6  14   0        4.17        2.05      3.73 o 
   1  15   0        2.56        2.55      2.29 o 
   2  15   0       52.98       48.31      3.73 o 
   3  15   0      153.28      131.76      5.75 o 
   4  15   0       64.89       58.55      4.63 o 
   5  15   0        6.53        9.79      3.21 o 
   6  15   0        3.27        4.03      3.47 o 
   0  16   0       45.86       43.09      3.23 o 
   1  16   0      103.66      114.22      4.80 o 
   2  16   0       18.15       11.52      3.36 o 
   3  16   0      147.57      139.16      5.90 o 
   4  16   0       66.37       64.20      4.84 o 
   5  16   0        5.70        3.62      3.38 o 
   1  17   0       62.46       51.66      4.19 o 
   2  17   0        6.40        9.64      2.90 o 
   3  17   0       77.95       70.89      4.87 o 
   4  17   0       13.65        9.55      3.64 o 
   5  17   0        3.54       11.12      3.51 o 
   0  18   0      124.92      133.04      5.48 o 
   1  18   0        6.86        3.18      3.05 o 
   2  18   0       12.95       16.51      3.21 o 
   3  18   0       61.00       66.66      4.93 o 
   4  18   0        2.50        9.66      3.01 o 
   5  18   0        0.02        6.28      3.25 o 
   1  19   0       18.19       23.34      3.45 o 
   2  19   0        6.08        2.88      3.23 o 
   3  19   0       32.17       31.19      4.34 o 
   4  19   0        1.01        0.44      3.58 o 
   5  19   0        1.02        3.16      3.69 o 
   0  20   0        1.60        5.02      2.84 o 
   1  20   0        4.70        1.46      3.31 o 
   2  20   0        0.21        2.86      3.05 o 
   3  20   0        7.88        9.29      3.77 o 
   4  20   0       18.42       12.28      4.38 o 
   1  21   0        3.76       -2.14      3.21 o 
   2  21   0        0.12        2.83      3.49 o 
   3  21   0       44.89       53.49      4.84 o 
   4  21   0       43.76       45.92      5.30 o 
   0  22   0       21.70       19.15      4.01 o 
   1  22   0        6.38        2.07      3.64 o 
   2  22   0        0.19        4.32      3.14 o 
   3  22   0        0.72       -1.16      3.66 o 
   1  23   0        2.02       -3.97      3.97 o 
   2  23   0        0.00       -2.05      3.69 o 
   0  24   0       18.62       22.33      4.34 o 
   1  24   0       10.18       10.73      4.03 o 
   2  24   0        7.21        2.18      4.30 o 
  -7   0   1        6.70        3.66      3.66 o 
  -5   0   1      155.61      158.51      5.22 o 
  -3   0   1       25.08       28.12      1.96 o 
  -1   0   1      194.81      169.29      2.29 o 
   1   0   1        0.74        1.26      1.00 o 
   3   0   1      945.28      945.14      9.21 o 
   5   0   1       12.41        8.59      2.70 o 
   7   0   1       78.42       70.20      5.61 o 
  -7   1   1        2.84        5.22      2.55 o 
  -6   1   1       13.90       14.43      2.24 o 
  -5   1   1       26.64       26.23      3.21 o 
  -4   1   1       40.34       32.39      3.31 o 
  -3   1   1      346.98      333.51      3.72 o 
  -2   1   1        2.55        2.55      0.79 o 
  -1   1   1     1927.25     1788.80     22.19 o 
   0   1   1      654.60      624.68     10.21 o 
   1   1   1     1274.91     1243.09     28.94 o 
   2   1   1      306.57      335.91      3.34 o 
   3   1   1      133.22      168.58      3.01 o 
   4   1   1       95.75       98.74      2.83 o 
   5   1   1       28.68       26.56      2.16 o 
   6   1   1       30.61       29.82      2.94 o 
   7   1   1        2.74        6.76      2.61 o 
  -7   2   1        5.58        7.07      3.27 o 
  -6   2   1        7.60        5.93      2.27 o 
  -5   2   1        0.76        3.94      3.83 o 
  -4   2   1       20.73       20.50      1.89 o 
  -3   2   1        8.06        7.28      1.06 o 
  -2   2   1     2055.67     1959.73     13.26 o 
  -1   2   1      732.31      722.73      3.76 o 
   0   2   1     1854.23     1825.42     15.58 o 
   1   2   1       81.20       82.53      1.45 o 
   2   2   1       42.85       42.49      2.32 o 
   3   2   1       68.30       78.21      2.16 o 
   4   2   1      185.19      198.72      5.24 o 
   5   2   1       44.11       46.55      2.62 o 
   6   2   1       15.20       17.07      3.75 o 
   7   2   1        1.41       -0.76      2.61 o 
  -7   3   1        8.21        7.74      2.64 o 
  -6   3   1        2.58        0.73      4.53 o 
  -5   3   1        2.50        3.46      4.68 o 
  -4   3   1       11.16       13.54      1.52 o 
  -3   3   1        5.24        4.71      1.15 o 
  -2   3   1       11.58        9.01      1.47 o 
  -1   3   1      126.60      103.73      1.53 o 
   0   3   1      368.44      329.96      1.93 o 
   1   3   1     1713.98     1642.41     21.89 o 
   2   3   1       45.41       49.18      2.99 o 
   3   3   1      119.86      118.44      6.02 o 
   4   3   1        0.18        0.89      1.35 o 
   5   3   1        4.75        7.18      2.30 o 
   6   3   1        8.98       10.53      2.40 o 
   7   3   1        4.47        4.85      6.31 o 
  -7   4   1       13.74       16.65      2.67 o 
  -6   4   1       52.26       49.85      2.98 o 
  -5   4   1        2.57        4.00      1.70 o 
  -4   4   1       31.03       30.48      1.87 o 
  -3   4   1      501.77      462.09      4.56 o 
  -2   4   1      240.99      226.82      3.79 o 
  -1   4   1     3428.81     3205.78     36.13 o 
   0   4   1     5211.32     4999.89     32.13 o 
   1   4   1     1952.85     1749.66     28.08 o 
   2   4   1       15.24       21.89      1.23 o 
   3   4   1       26.43       31.56      1.87 o 
   4   4   1      114.78      126.55      3.17 o 
   5   4   1        0.45        0.83      1.68 o 
   6   4   1       54.35       46.41      3.18 o 
   7   4   1       18.58       19.75      5.34 o 
  -7   5   1        3.54        1.78      4.32 o 
  -6   5   1        0.19        2.86      1.90 o 
  -5   5   1       38.11       35.89      2.42 o 
  -4   5   1       70.53       64.93      2.83 o 
  -3   5   1        4.68        3.46      1.23 o 
  -2   5   1        8.51        8.73      1.09 o 
  -1   5   1      222.18      198.18      2.35 o 
   0   5   1        0.17      -22.23     22.23 o 
   1   5   1     1039.95     1068.32      5.50 o 
   2   5   1      576.06      603.07     10.14 o 
   3   5   1      155.49      169.52      5.75 o 
   4   5   1       38.67       43.56      2.99 o 
   5   5   1        2.40        3.02      1.89 o 
   6   5   1       37.37       35.98      4.18 o 
   7   5   1        0.10        0.53      2.38 o 
  -7   6   1        0.01        1.72      2.16 o 
  -6   6   1        0.11        4.00      1.91 o 
  -5   6   1       30.77       39.84      2.71 o 
  -4   6   1      149.92      145.88      3.23 o 
  -3   6   1      103.20      125.95      3.81 o 
  -2   6   1        3.53        2.57      2.12 o 
  -1   6   1     1745.14     1769.72     10.27 o 
   0   6   1     1690.16     1564.93      4.60 o 
   1   6   1      350.56      351.85      3.42 o 
   2   6   1        2.37        3.39      1.09 o 
   3   6   1       26.99       26.92      2.81 o 
   4   6   1       91.32       94.60      2.94 o 
   5   6   1       96.87       92.87      3.45 o 
   6   6   1        9.09       10.62      2.21 o 
   7   6   1        1.26       -1.28      2.51 o 
  -7   7   1        2.52       -0.65      3.47 o 
  -6   7   1        1.85        5.74      2.68 o 
  -5   7   1       14.74       11.84      3.05 o 
  -4   7   1        9.67        5.98      2.62 o 
  -3   7   1      103.89       84.00      3.36 o 
  -2   7   1      316.96      322.38      5.23 o 
  -1   7   1      251.49      234.17      4.06 o 
   0   7   1      109.92      108.36      2.23 o 
   1   7   1       16.02       14.25      1.59 o 
   2   7   1       90.53      109.53      3.50 o 
   3   7   1        3.54        0.31      1.90 o 
   4   7   1        2.15       -0.39      2.20 o 
   5   7   1        3.28        4.99      2.84 o 
   6   7   1        2.02        6.28      3.34 o 
   7   7   1        1.83        0.94      3.66 o 
  -7   8   1        8.39        7.11      3.75 o 
  -6   8   1        2.38       -2.20      3.18 o 
  -5   8   1        2.05        0.46      2.55 o 
  -4   8   1       11.90       12.11      2.31 o 
  -3   8   1        8.70        7.68      1.88 o 
  -2   8   1      402.43      390.46      5.93 o 
  -1   8   1      295.43      291.57      4.72 o 
   0   8   1      169.64      149.90      7.29 o 
   1   8   1      595.79      589.86      6.89 o 
   2   8   1      127.74      108.09      3.61 o 
   3   8   1      140.20      134.18      4.33 o 
   4   8   1        7.88        3.36      2.53 o 
   5   8   1       50.53       63.19      4.36 o 
   6   8   1       19.25       17.67      3.95 o 
   7   8   1        0.85       -1.44      3.60 o 
  -7   9   1        0.01       -0.46      3.55 o 
  -6   9   1        1.29       -0.20      3.23 o 
  -5   9   1       36.28       30.43      3.62 o 
  -4   9   1       69.54       58.78      3.97 o 
  -3   9   1       41.41       43.90      2.90 o 
  -2   9   1        1.86       -0.87      1.64 o 
  -1   9   1       59.49       59.61      2.62 o 
   0   9   1      414.20      409.54      4.18 o 
   1   9   1      408.10      379.14      5.94 o 
   2   9   1     1039.14     1068.93     10.34 o 
   3   9   1       53.69       54.32      3.16 o 
   4   9   1        9.89        9.53      2.44 o 
   5   9   1      122.56      112.65      5.59 o 
   6   9   1        8.96        4.93      3.18 o 
  -7  10   1        7.42        2.31      3.93 o 
  -6  10   1        0.58        1.55      3.14 o 
  -5  10   1       10.89       14.72      3.32 o 
  -4  10   1      143.48      144.44      5.29 o 
  -3  10   1       75.50       77.42      3.69 o 
  -2  10   1       49.68       61.83      3.08 o 
  -1  10   1       82.29       87.45      3.15 o 
   0  10   1        9.93       -4.17      4.17 o 
   1  10   1      364.66      360.17      6.06 o 
   2  10   1       34.20       27.21      2.88 o 
   3  10   1       24.51       30.91      2.92 o 
   4  10   1        1.37        0.44      2.73 o 
   5  10   1       89.92       78.12      5.11 o 
   6  10   1       11.56       11.41      3.47 o 
  -7  11   1        0.00        7.87      3.53 o 
  -6  11   1        0.40        2.81      2.97 o 
  -5  11   1        0.01        4.21      2.68 o 
  -4  11   1        0.27        1.55      2.33 o 
  -3  11   1        6.21        4.62      2.38 o 
  -2  11   1        2.12        0.50      1.98 o 
  -1  11   1       25.65       24.00      2.16 o 
   0  11   1        0.71       -1.71      1.71 o 
   1  11   1       72.70       76.44      3.41 o 
   2  11   1      208.28      208.55      5.29 o 
   3  11   1       27.08       30.00      2.92 o 
   4  11   1       34.35       26.59      3.60 o 
   5  11   1       10.39        5.10      3.42 o 
   6  11   1        1.64       -0.65      3.12 o 
  -6  12   1        0.06        1.88      2.90 o 
  -5  12   1        4.08        2.79      2.92 o 
  -4  12   1        6.30        6.65      2.46 o 
  -3  12   1      182.40      170.80      5.40 o 
  -2  12   1        1.60        1.44      2.07 o 
  -1  12   1       38.25       33.12      2.55 o 
   0  12   1      197.94      182.86      3.37 o 
   1  12   1       59.63       67.08      3.41 o 
   2  12   1        0.65       -2.46      2.46 o 
   3  12   1        9.81       12.21      2.27 o 
   4  12   1      133.45      126.11      5.39 o 
   5  12   1        9.30       11.36      3.49 o 
   6  12   1       13.81        7.61      4.10 o 
  -6  13   1        0.84        4.30      3.34 o 
  -5  13   1        1.06        5.84      3.07 o 
  -4  13   1        0.34       -2.81      2.81 o 
  -3  13   1        5.51        1.74      2.66 o 
  -2  13   1       38.90       41.28      3.08 o 
  -1  13   1       80.78       74.26      3.52 o 
   0  13   1        6.77       -2.87      2.87 o 
   1  13   1       18.87       23.99      2.68 o 
   2  13   1      260.38      271.94      6.54 o 
   3  13   1       10.49        4.89      2.92 o 
   4  13   1        9.95        7.37      3.16 o 
   5  13   1       24.08       20.85      3.75 o 
   6  13   1        6.83        7.85      3.71 o 
  -6  14   1        4.39        6.24      3.51 o 
  -5  14   1        0.02       -2.29      3.21 o 
  -4  14   1       22.75       17.38      3.38 o 
  -3  14   1        1.20        3.14      2.55 o 
  -2  14   1       22.64       22.01      2.81 o 
  -1  14   1        3.98        5.60      2.12 o 
   0  14   1       94.38      102.02      2.94 o 
   1  14   1        0.34        0.98      2.09 o 
   2  14   1      120.27      111.04      4.94 o 
   3  14   1       73.77       66.61      4.43 o 
   4  14   1       29.54       34.58      3.88 o 
   5  14   1       10.83       14.53      3.40 o 
   6  14   1        1.24       -4.01      4.01 o 
  -6  15   1        1.89        6.24      3.60 o 
  -5  15   1        7.38        4.19      3.49 o 
  -4  15   1        0.44       -0.35      2.94 o 
  -3  15   1       35.22       37.11      3.47 o 
  -2  15   1       11.34        9.05      2.53 o 
  -1  15   1       28.34       27.84      3.12 o 
   0  15   1        9.90        3.31      2.05 o 
   1  15   1      151.32      152.36      5.05 o 
   2  15   1      112.29      113.79      4.98 o 
   3  15   1      130.47      129.03      5.74 o 
   4  15   1       65.45       48.82      4.52 o 
   5  15   1        5.31        3.84      3.29 o 
  -6  16   1        0.96        5.76      3.31 o 
  -5  16   1        2.26        1.88      3.31 o 
  -4  16   1       13.98       16.38      3.69 o 
  -3  16   1       17.04       20.04      3.25 o 
  -2  16   1        0.41       -2.51      2.70 o 
  -1  16   1       15.69       16.10      2.73 o 
   0  16   1        2.41        2.79      1.71 o 
   1  16   1       12.94        3.97      2.79 o 
   2  16   1        0.00       -2.60      2.75 o 
   3  16   1      100.45      102.41      5.50 o 
   4  16   1       12.68        8.90      3.47 o 
   5  16   1        0.68       -3.34      3.58 o 
  -5  17   1        0.01        0.65      3.27 o 
  -4  17   1        4.36        6.52      3.18 o 
  -3  17   1        5.83        6.87      2.81 o 
  -2  17   1       62.79       58.22      4.06 o 
  -1  17   1        1.18       -1.05      2.77 o 
   0  17   1        9.93       11.83      3.62 o 
   1  17   1       10.81       17.03      2.86 o 
   2  17   1       24.11       27.57      3.60 o 
   3  17   1       24.45       26.31      3.84 o 
   4  17   1        5.91        5.08      3.34 o 
   5  17   1        0.20       -2.77      3.40 o 
  -5  18   1        0.20        3.64      3.42 o 
  -4  18   1       10.76       11.71      3.38 o 
  -3  18   1        0.54        3.82      3.07 o 
  -2  18   1        9.39       11.93      3.12 o 
  -1  18   1       16.81       12.96      3.36 o 
   0  18   1       13.32        9.50      2.92 o 
   1  18   1        2.71        1.31      2.99 o 
   2  18   1        6.01        9.73      2.99 o 
   3  18   1        0.13        3.99      3.14 o 
   4  18   1        0.14        1.92      3.40 o 
   5  18   1        0.01        4.34      3.29 o 
  -5  19   1        1.46        9.29      3.75 o 
  -4  19   1        1.94       -1.26      3.49 o 
  -3  19   1        2.28        2.51      3.10 o 
  -2  19   1        1.03        6.63      2.57 o 
  -1  19   1       14.53       14.20      3.32 o 
   0  19   1       16.59       15.33      4.99 o 
   1  19   1       10.20       12.02      3.18 o 
   2  19   1        0.56        0.74      3.10 o 
   3  19   1       27.16       33.03      4.32 o 
   4  19   1       41.24       37.39      4.93 o 
  -4  20   1        0.00        1.11      3.25 o 
  -3  20   1        4.82        8.57      3.77 o 
  -2  20   1        5.44        5.91      3.34 o 
  -1  20   1        0.09       -1.09      2.73 o 
   0  20   1       58.73       59.16      6.08 o 
   1  20   1        3.64        3.34      3.34 o 
   2  20   1        0.00       -1.96      3.01 o 
   3  20   1       72.57       67.67      5.06 o 
   4  20   1        5.63        4.69      4.03 o 
  -4  21   1        0.43       -0.24      3.60 o 
  -3  21   1        1.86        5.63      3.27 o 
  -2  21   1        3.39        7.70      3.16 o 
  -1  21   1        0.93        5.65      3.10 o 
   0  21   1        0.01       -2.65      2.65 o 
   1  21   1        0.05       -3.47      3.47 o 
   2  21   1        0.67        4.17      3.23 o 
   3  21   1        5.48        8.31      3.93 o 
  -3  22   1        0.82       -3.71      3.71 o 
  -2  22   1        0.02        2.57      3.16 o 
  -1  22   1        7.00        5.80      3.47 o 
   0  22   1        2.67        2.02      6.39 o 
   1  22   1       11.70       12.19      3.73 o 
   2  22   1       10.62       15.22      3.88 o 
   3  22   1        4.85        0.72      3.69 o 
  -3  23   1        0.33        5.32      3.42 o 
  -2  23   1        3.66        6.85      3.36 o 
  -1  23   1        5.26       -1.55      3.93 o 
   0  23   1        1.97        2.07      3.28 o 
   1  23   1        0.68        0.68      3.45 o 
   2  23   1        9.13       10.51      4.06 o 
  -2  24   1        2.31       -2.66      4.01 o 
  -1  24   1        2.11       -1.64      3.88 o 
   0  24   1        0.25        2.92      2.37 o 
   1  24   1        0.00       -0.72      3.60 o 
  -8   0   2        0.40       -4.01      4.01 o 
  -6   0   2      653.44      662.28     11.47 o 
  -4   0   2        2.09        4.06      1.64 o 
  -2   0   2     1221.37     1255.74      8.58 o 
   0   0   2     3878.93     3790.48     39.63 o 
   2   0   2      304.67      337.68      5.36 o 
   4   0   2       98.29      102.74      4.24 o 
   6   0   2       47.56       51.40      4.32 o 
  -8   1   2        0.31       -2.69      2.69 o 
  -7   1   2       50.94       55.85      3.81 o 
  -6   1   2      104.04      106.56      3.91 o 
  -5   1   2       24.71       22.42      3.38 o 
  -4   1   2       34.86       40.40      1.85 o 
  -3   1   2      280.03      273.71      3.47 o 
  -2   1   2      242.04      217.32      3.30 o 
  -1   1   2     6581.85     7233.49     85.36 o 
   0   1   2     1889.74     1805.68     18.95 o 
   1   1   2      685.64      675.78      9.29 o 
   2   1   2        0.20        0.49      1.34 o 
   3   1   2        0.00        2.23      1.49 o 
   4   1   2        5.37        5.95      1.59 o 
   5   1   2       48.08       44.31      2.82 o 
   6   1   2        3.61        2.78      2.30 o 
   7   1   2        1.83        3.68      3.23 o 
  -7   2   2        3.26        6.13      3.82 o 
  -6   2   2       81.48       86.83      3.61 o 
  -5   2   2       31.68       31.88      2.43 o 
  -4   2   2      142.42      144.88      4.98 o 
  -3   2   2       55.43       65.41      2.00 o 
  -2   2   2      764.24      758.62      8.06 o 
  -1   2   2      461.45      508.23     10.88 o 
   0   2   2       41.05       35.75      1.17 o 
   1   2   2      281.48      280.36      3.13 o 
   2   2   2      131.01      136.25      5.18 o 
   3   2   2      174.99      183.84      6.00 o 
   4   2   2       11.94       12.81      1.75 o 
   5   2   2        8.89        8.60      2.17 o 
   6   2   2       10.89       12.33      2.60 o 
   7   2   2        3.28        3.81      4.08 o 
  -7   3   2       77.45       76.77      3.94 o 
  -6   3   2      166.95      179.09      4.60 o 
  -5   3   2      190.30      183.94      5.08 o 
  -4   3   2        6.81        8.84      1.46 o 
  -3   3   2      209.95      200.62      6.38 o 
  -2   3   2       84.43       74.64      1.77 o 
  -1   3   2      509.64      483.15      4.99 o 
   0   3   2       47.72       37.27      0.85 o 
   1   3   2       99.69       84.72      2.91 o 
   2   3   2      232.50      221.24      3.21 o 
   3   3   2       57.42       66.65      2.16 o 
   4   3   2        0.07        0.46      1.43 o 
   5   3   2        2.45        2.72      2.86 o 
   6   3   2        2.72        5.92      5.09 o 
   7   3   2        8.57        8.56      2.81 o 
  -7   4   2       50.13       54.74      3.80 o 
  -6   4   2        7.10        4.70      3.61 o 
  -5   4   2       43.82       45.17      2.47 o 
  -4   4   2        5.42        6.72      2.62 o 
  -3   4   2      187.44      177.90      3.01 o 
  -2   4   2       71.69       85.08      5.67 o 
  -1   4   2      235.30      245.04      2.69 o 
   0   4   2     4371.92     4600.65     40.72 o 
   1   4   2      902.46      901.21      5.47 o 
   2   4   2       39.62       51.23      1.79 o 
   3   4   2        0.54        1.45      1.83 o 
   4   4   2        0.22       -1.26      1.72 o 
   5   4   2        0.14       -1.88      1.88 o 
   6   4   2       17.83       29.87      2.67 o 
   7   4   2        3.62        5.59      4.25 o 
  -7   5   2       88.40       95.64      4.22 o 
  -6   5   2       60.28       59.34      5.04 o 
  -5   5   2      151.41      145.85      3.77 o 
  -4   5   2       43.19       39.01      2.06 o 
  -3   5   2      245.30      251.24      6.43 o 
  -2   5   2     1047.63     1115.47      6.33 o 
  -1   5   2      640.92      640.95      4.45 o 
   0   5   2      680.89      698.98      3.27 o 
   1   5   2      128.76      159.28     16.83 o 
   2   5   2        5.64        5.05      1.13 o 
   3   5   2       58.87       61.68      2.22 o 
   4   5   2       46.05       53.61      2.48 o 
   5   5   2       68.38       75.55      3.23 o 
   6   5   2        3.25        4.09      2.27 o 
  -7   6   2       13.73       19.33      2.73 o 
  -6   6   2       27.13       31.40      4.25 o 
  -5   6   2      264.27      249.17      4.84 o 
  -4   6   2      387.42      377.45      5.09 o 
  -3   6   2       93.72       93.73      2.49 o 
  -2   6   2     1157.33     1247.31      6.95 o 
  -1   6   2       31.26       41.11      8.84 o 
   0   6   2      881.57      870.80      5.59 o 
   1   6   2        3.55       15.25      7.07 o 
   2   6   2       36.26       35.61      1.75 o 
   3   6   2       40.02       39.73      2.52 o 
   4   6   2       76.43       78.77      2.89 o 
   5   6   2        1.25       -0.17      1.94 o 
   6   6   2        0.26        2.88      3.63 o 
  -7   7   2        0.35       -1.29      3.55 o 
  -6   7   2        4.74        7.46      3.36 o 
  -5   7   2      299.94      296.78      7.57 o 
  -4   7   2      154.88      148.27      4.83 o 
  -3   7   2      163.03      145.96      4.37 o 
  -2   7   2      433.06      405.40      6.07 o 
  -1   7   2     1210.39     1321.50      9.85 o 
   0   7   2       55.58       44.72      1.60 o 
   1   7   2        0.28       -1.57      1.57 o 
   2   7   2      188.14      180.29      4.59 o 
   3   7   2       14.86       12.11      2.27 o 
   4   7   2       90.30       91.87      4.37 o 
   5   7   2       21.26       19.74      3.73 o 
   6   7   2        1.00       -3.40      3.40 o 
  -7   8   2       10.26       16.62      3.73 o 
  -6   8   2        0.04       -3.05      3.05 o 
  -5   8   2      278.14      270.17      7.40 o 
  -4   8   2      109.48       93.04      4.13 o 
  -3   8   2      222.68      223.28      5.19 o 
  -2   8   2       57.61       51.00      2.73 o 
  -1   8   2      388.39      396.05      5.89 o 
   0   8   2        5.55        6.87      1.44 o 
   1   8   2       12.91       11.54      1.96 o 
   2   8   2        0.51       -0.31      1.70 o 
   3   8   2        1.28        0.37      1.98 o 
   4   8   2        9.51       11.82      2.88 o 
   5   8   2       15.35       11.30      3.69 o 
   6   8   2        0.15       -1.72      3.25 o 
  -7   9   2        0.01       -2.90      3.58 o 
  -6   9   2       24.69       27.51      3.77 o 
  -5   9   2        0.13       -3.29      3.29 o 
  -4   9   2       23.65       25.41      2.73 o 
  -3   9   2        1.42        1.40      1.98 o 
  -2   9   2      122.87      101.60      3.54 o 
  -1   9   2       63.35       48.73      2.62 o 
   0   9   2       14.19       17.29      1.32 o 
   1   9   2      341.64      368.20      6.10 o 
   2   9   2       78.81       67.73      3.30 o 
   3   9   2        1.12       -1.26      2.18 o 
   4   9   2       12.16       10.88      2.77 o 
   5   9   2        0.57       -0.37      2.92 o 
   6   9   2        0.46       -3.53      3.55 o 
  -7  10   2        6.59        4.58      4.01 o 
  -6  10   2        4.76       13.30      3.07 o 
  -5  10   2       40.57       37.61      3.88 o 
  -4  10   2       12.58        8.38      2.99 o 
  -3  10   2      267.72      268.80      6.09 o 
  -2  10   2        6.75       14.77      2.18 o 
  -1  10   2        0.42        1.64      1.74 o 
   0  10   2        6.11        4.94      1.30 o 
   1  10   2       33.40       39.97      2.79 o 
   2  10   2       67.49       80.33      3.67 o 
   3  10   2       64.75       68.40      3.88 o 
   4  10   2       54.21       46.28      4.23 o 
   5  10   2        2.55        6.26      3.27 o 
   6  10   2        3.51        7.46      3.53 o 
  -7  11   2        0.41       -3.53      3.88 o 
  -6  11   2        1.85       -1.79      3.36 o 
  -5  11   2        0.06       -2.81      2.81 o 
  -4  11   2      439.75      450.67      8.90 o 
  -3  11   2       23.14       26.81      2.99 o 
  -2  11   2       30.40       35.98      2.66 o 
  -1  11   2        8.96        9.40      1.98 o 
   0  11   2       99.24       94.19      2.54 o 
   1  11   2      172.73      180.48      5.01 o 
   2  11   2       44.15       53.26      3.53 o 
   3  11   2       47.21       40.32      3.53 o 
   4  11   2       25.22       15.71      3.36 o 
   5  11   2        0.00        6.67      2.86 o 
   6  11   2        0.72       -2.55      3.82 o 
  -7  12   2        0.51       -0.72      3.73 o 
  -6  12   2        0.06        0.41      2.99 o 
  -5  12   2       61.72       71.27      4.56 o 
  -4  12   2      169.97      156.17      6.01 o 
  -3  12   2       16.66       15.73      2.68 o 
  -2  12   2      180.98      190.25      5.27 o 
  -1  12   2       40.08       38.95      2.88 o 
   0  12   2       32.38       27.43      1.90 o 
   1  12   2      142.32      135.92      4.61 o 
   2  12   2        2.65        1.66      2.31 o 
   3  12   2       20.44       19.28      2.84 o 
   4  12   2       13.44        8.96      3.05 o 
   5  12   2        8.42       12.37      3.51 o 
   6  12   2        4.00        4.06      3.64 o 
  -6  13   2        4.42        8.94      3.49 o 
  -5  13   2        0.42        1.09      3.03 o 
  -4  13   2      150.91      143.96      5.96 o 
  -3  13   2       20.18       22.34      3.05 o 
  -2  13   2       17.84       15.16      2.75 o 
  -1  13   2       17.97       17.04      2.29 o 
   0  13   2        0.04        1.91      1.31 o 
   1  13   2       13.68       10.16      2.44 o 
   2  13   2       41.92       42.20      3.19 o 
   3  13   2        0.01       -0.61      2.68 o 
   4  13   2        1.85        2.88      2.88 o 
   5  13   2        7.96       -0.22      3.55 o 
  -6  14   2        0.00       -3.55      3.55 o 
  -5  14   2        6.69        8.94      3.12 o 
  -4  14   2       20.27       26.07      3.66 o 
  -3  14   2        0.92        1.74      2.53 o 
  -2  14   2       52.83       51.65      3.56 o 
  -1  14   2       36.30       31.00      2.90 o 
   0  14   2        1.38        1.19      2.37 o 
   1  14   2        1.57        2.88      2.09 o 
   2  14   2        7.01        0.28      2.73 o 
   3  14   2       39.03       40.14      3.80 o 
   4  14   2        0.04        4.32      2.60 o 
   5  14   2        0.95       -2.83      3.53 o 
  -6  15   2        1.52        2.29      3.62 o 
  -5  15   2        2.13        4.17      3.05 o 
  -4  15   2        0.29       -3.25      3.25 o 
  -3  15   2       39.83       43.29      3.97 o 
  -2  15   2       25.82       25.30      2.94 o 
  -1  15   2        0.02        1.48      2.01 o 
   0  15   2        7.61        7.45      1.80 o 
   1  15   2       19.75       14.90      3.21 o 
   2  15   2       87.83       82.82      4.67 o 
   3  15   2        6.20        5.67      2.97 o 
   4  15   2        0.72        4.51      3.23 o 
   5  15   2        0.42        3.84      3.23 o 
  -6  16   2       12.60        9.99      4.41 o 
  -5  16   2       30.26       30.10      4.10 o 
  -4  16   2       26.57       20.68      3.97 o 
  -3  16   2       89.15       77.62      5.02 o 
  -2  16   2        0.02       -0.92      2.40 o 
  -1  16   2        3.45        3.90      2.49 o 
   0  16   2        6.69        8.44      1.85 o 
   1  16   2       29.19       25.70      3.56 o 
   2  16   2        0.81       -2.77      2.90 o 
   3  16   2       35.34       34.42      3.90 o 
   4  16   2        5.68        9.03      3.60 o 
   5  16   2        0.82       -0.48      3.77 o 
  -5  17   2        0.84        1.53      3.73 o 
  -4  17   2        1.65        9.44      2.99 o 
  -3  17   2       68.93       66.82      4.76 o 
  -2  17   2        2.48        1.61      2.70 o 
  -1  17   2       10.37       10.05      2.81 o 
   0  17   2        0.47       -1.33      4.17 o 
   1  17   2        1.05       -1.92      2.92 o 
   2  17   2       11.34       17.95      3.45 o 
   3  17   2        3.96        8.59      3.07 o 
   4  17   2        1.33        5.17      3.40 o 
  -5  18   2        0.02        2.73      3.29 o 
  -4  18   2        7.47        6.28      3.38 o 
  -3  18   2      170.97      178.00      7.08 o 
  -2  18   2        0.59        3.42      2.90 o 
  -1  18   2       11.43        9.25      3.01 o 
   0  18   2        2.05        2.73      1.83 o 
   1  18   2        1.31       -1.02      3.05 o 
   2  18   2        2.08        6.22      2.92 o 
   3  18   2       23.97       35.01      3.95 o 
   4  18   2        0.70        2.49      3.49 o 
  -5  19   2        0.03       -1.20      3.36 o 
  -4  19   2        0.40        2.57      3.51 o 
  -3  19   2        0.03       -3.12      3.75 o 
  -2  19   2        5.17        5.67      3.16 o 
  -1  19   2        2.59       -2.29      3.14 o 
   0  19   2        0.35        0.81      1.96 o 
   1  19   2       19.37       22.58      3.77 o 
   2  19   2        0.77        1.94      3.14 o 
   3  19   2       17.22       16.75      3.75 o 
   4  19   2        0.48       -3.53      3.53 o 
  -4  20   2        7.80        5.17      3.77 o 
  -3  20   2        3.20       -1.24      3.69 o 
  -2  20   2       10.12        8.75      3.51 o 
  -1  20   2        5.75        9.97      3.23 o 
   0  20   2        0.28       -0.18      3.85 o 
   1  20   2       17.33       15.88      4.47 o 
   2  20   2        0.16        3.29      3.29 o 
   3  20   2        0.84       -3.49      3.49 o 
  -4  21   2        3.93        0.24      4.19 o 
  -3  21   2        3.60        8.53      3.14 o 
  -2  21   2       35.94       45.37      4.62 o 
  -1  21   2        3.63        5.60      3.38 o 
   0  21   2        0.00       -1.40      2.26 o 
   1  21   2        9.32        2.88      3.71 o 
   2  21   2       29.55       37.82      4.58 o 
   3  21   2        0.03        2.12      3.53 o 
  -3  22   2        2.19        1.85      3.51 o 
  -2  22   2       31.85       33.46      4.56 o 
  -1  22   2        1.35       -3.75      3.75 o 
   0  22   2       11.35       14.28      2.66 o 
   1  22   2        0.01       -1.53      3.45 o 
   2  22   2        8.27        1.83      4.34 o 
  -2  23   2       19.17        9.97      4.65 o 
  -1  23   2        1.40        0.22      3.60 o 
   0  23   2        0.01       -0.86      2.63 o 
   1  23   2        0.01        2.53      3.29 o 
   2  23   2        0.54        0.00      3.62 o 
  -1  24   2        0.00       -3.34      3.73 o 
   0  24   2        8.74       10.87      2.94 o 
  -7   0   3      134.07      132.41      6.44 o 
  -5   0   3        5.71        5.78      2.51 o 
  -3   0   3      274.84      271.73      5.22 o 
  -1   0   3      686.01      798.58      7.23 o 
   1   0   3       56.09       61.90      2.55 o 
   3   0   3       96.77       92.07      3.87 o 
   5   0   3       15.06        9.62      3.47 o 
  -8   1   3        5.96        9.10      5.08 o 
  -7   1   3       50.78       50.13      3.61 o 
  -6   1   3      194.73      196.97      4.85 o 
  -5   1   3        0.66       -1.17      1.66 o 
  -4   1   3        9.72       12.05      1.52 o 
  -3   1   3      779.67      865.83      7.82 o 
  -2   1   3       94.37       95.52      4.31 o 
  -1   1   3        5.98        8.77      0.99 o 
   0   1   3     1451.51     1542.56     18.25 o 
   1   1   3      890.88      903.57      6.79 o 
   2   1   3        1.72        2.99      1.21 o 
   3   1   3        6.99        9.44      1.58 o 
   4   1   3      215.08      216.83      8.33 o 
   5   1   3       47.28       41.91      3.16 o 
   6   1   3       11.42       13.03      2.51 o 
  -8   2   3        0.53        1.61      2.74 o 
  -7   2   3       28.50       31.89      3.25 o 
  -6   2   3       29.14       33.24      2.92 o 
  -5   2   3       79.21       75.57      2.93 o 
  -4   2   3       54.93       62.23      3.07 o 
  -3   2   3      233.97      229.25      3.53 o 
  -2   2   3     2580.30     2581.04     41.85 o 
  -1   2   3       32.74       35.99      1.33 o 
   0   2   3       55.97       65.43      1.20 o 
   1   2   3       14.85       16.23      1.19 o 
   2   2   3       82.08       82.66      2.34 o 
   3   2   3        3.62        0.83      1.72 o 
   4   2   3       60.46       56.80      2.80 o 
   5   2   3        2.21        1.49      2.42 o 
   6   2   3        0.77        2.93      2.34 o 
  -7   3   3       12.97       15.23      2.77 o 
  -6   3   3      162.87      168.87      6.64 o 
  -5   3   3        8.39        8.64      2.81 o 
  -4   3   3      231.10      229.94      3.95 o 
  -3   3   3     2021.13     2166.75     10.15 o 
  -2   3   3     2347.26     2618.05     37.24 o 
  -1   3   3      119.99      138.87      2.33 o 
   0   3   3      158.74      164.18      3.42 o 
   1   3   3      209.32      221.94      3.19 o 
   2   3   3      171.94      181.16      6.17 o 
   3   3   3       12.42        8.28      1.54 o 
   4   3   3        0.81        3.13      1.83 o 
   5   3   3        0.79       -0.52      2.18 o 
   6   3   3       11.17        8.20      2.72 o 
  -7   4   3        0.00        0.73      2.56 o 
  -6   4   3      210.90      201.55      6.42 o 
  -5   4   3      179.62      175.34      5.70 o 
  -4   4   3       17.13       22.15      2.32 o 
  -3   4   3       69.28       64.31      2.20 o 
  -2   4   3      237.82      278.41      3.94 o 
  -1   4   3       72.12       82.29      1.95 o 
   0   4   3     1288.48     1399.74     10.86 o 
   1   4   3       81.74       91.72      2.22 o 
   2   4   3        2.54        2.34      1.20 o 
   3   4   3       10.37        9.00      1.66 o 
   4   4   3       44.91       47.39      2.63 o 
   5   4   3       24.94       27.04      7.42 o 
   6   4   3        2.47        1.85      2.46 o 
  -7   5   3       46.78       53.13      3.54 o 
  -6   5   3      113.12      117.41      4.01 o 
  -5   5   3      127.68      133.61      5.30 o 
  -4   5   3       52.09       53.39      3.32 o 
  -3   5   3       35.91       30.88      2.76 o 
  -2   5   3       71.19       70.47      2.83 o 
  -1   5   3     1856.15     1931.08     11.82 o 
   0   5   3       78.43       84.24      1.45 o 
   1   5   3      729.89      732.86     10.76 o 
   2   5   3       29.28       22.54      1.71 o 
   3   5   3       93.81       95.35      2.99 o 
   4   5   3       70.19       75.89      3.12 o 
   5   5   3      110.22      124.55      4.13 o 
   6   5   3        0.41        6.56      2.42 o 
  -7   6   3        3.90        3.50      4.44 o 
  -6   6   3        0.45        1.67      2.11 o 
  -5   6   3      129.31      124.64      3.80 o 
  -4   6   3      112.15      105.37      5.07 o 
  -3   6   3        2.40        1.34      3.38 o 
  -2   6   3      347.57      361.57      4.24 o 
  -1   6   3       60.26       65.65      1.96 o 
   0   6   3      132.08      117.84      1.74 o 
   1   6   3      545.08      554.72      5.27 o 
   2   6   3       46.31       44.14      1.98 o 
   3   6   3      300.04      276.71      6.21 o 
   4   6   3        7.81        9.16      2.00 o 
   5   6   3        3.46        4.34      2.30 o 
   6   6   3        8.43        4.80      2.94 o 
  -7   7   3       14.55       18.32      4.12 o 
  -6   7   3        0.04        0.55      2.97 o 
  -5   7   3       53.92       48.40      4.15 o 
  -4   7   3       40.62       42.44      3.32 o 
  -3   7   3       49.50       47.69      2.86 o 
  -2   7   3      314.24      327.03      5.83 o 
  -1   7   3      138.56      161.58      4.18 o 
   0   7   3      714.05      725.43      5.81 o 
   1   7   3        7.41        7.68      1.98 o 
   2   7   3       52.26       54.19      3.03 o 
   3   7   3      275.84      264.13      6.59 o 
   4   7   3       40.93       46.41      3.99 o 
   5   7   3        1.90        1.55      3.25 o 
   6   7   3        2.81        7.37      3.53 o 
  -7   8   3        4.36        4.84      3.69 o 
  -6   8   3        4.51        3.69      2.88 o 
  -5   8   3      284.09      260.02      7.50 o 
  -4   8   3      192.55      189.42      5.79 o 
  -3   8   3       43.77       43.32      2.92 o 
  -2   8   3      514.78      550.28      7.74 o 
  -1   8   3      783.53      834.73      8.89 o 
   0   8   3        5.62        7.53      1.27 o 
   1   8   3       82.48       96.54      3.69 o 
   2   8   3      177.61      185.03      5.09 o 
   3   8   3        0.07        1.79      2.66 o 
   4   8   3       67.14       61.63      4.26 o 
   5   8   3       16.93       14.00      3.66 o 
   6   8   3        2.02        5.63      3.45 o 
  -7   9   3        6.92        8.31      3.97 o 
  -6   9   3        1.78       -3.25      3.25 o 
  -5   9   3      278.06      283.32      7.72 o 
  -4   9   3      225.05      234.17      6.36 o 
  -3   9   3       37.05       31.20      2.84 o 
  -2   9   3       23.20       23.02      2.44 o 
  -1   9   3     2074.96     2170.69     14.96 o 
   0   9   3       81.85       72.74      4.09 o 
   1   9   3       19.82       19.07      2.36 o 
   2   9   3        1.26        0.24      2.33 o 
   3   9   3       53.68       49.54      3.95 o 
   4   9   3        0.48       -1.02      2.79 o 
   5   9   3       14.51       14.35      3.64 o 
   6   9   3       12.14       11.49      3.97 o 
  -7  10   3        1.25        1.83      3.53 o 
  -6  10   3       14.48       15.42      3.51 o 
  -5  10   3      265.96      282.39      7.85 o 
  -4  10   3       80.93       75.01      4.37 o 
  -3  10   3       11.77        4.51      2.40 o 
  -2  10   3       24.20       21.38      2.66 o 
  -1  10   3       57.96       63.82      3.34 o 
   0  10   3       54.61       59.53      4.92 o 
   1  10   3        3.62       -0.68      2.03 o 
   2  10   3      273.94      268.01      6.46 o 
   3  10   3       61.92       59.23      3.97 o 
   4  10   3       51.52       48.94      4.04 o 
   5  10   3        1.15        2.49      3.49 o 
  -7  11   3        0.00        1.18      3.51 o 
  -6  11   3       14.51       19.52      3.93 o 
  -5  11   3       54.98       51.69      4.69 o 
  -4  11   3      224.15      208.76      6.52 o 
  -3  11   3       52.57       42.29      3.36 o 
  -2  11   3      153.00      167.46      5.14 o 
  -1  11   3       28.74       26.09      2.71 o 
   0  11   3       59.92       71.66      5.38 o 
   1  11   3        4.56        5.41      2.18 o 
   2  11   3       68.04       61.42      4.04 o 
   3  11   3       32.26       29.47      3.62 o 
   4  11   3       50.99       58.87      4.52 o 
   5  11   3        3.44        3.21      3.49 o 
  -7  12   3        1.37       -0.72      4.14 o 
  -6  12   3        0.00        2.92      3.21 o 
  -5  12   3       37.74       42.52      4.08 o 
  -4  12   3      175.56      163.87      6.25 o 
  -3  12   3       19.43       28.90      3.05 o 
  -2  12   3      149.06      139.52      5.03 o 
  -1  12   3        8.07        4.14      2.49 o 
   0  12   3        5.37        4.61      1.71 o 
   1  12   3       38.00       46.08      3.40 o 
   2  12   3      367.61      365.13      8.02 o 
   3  12   3       93.28       97.23      4.82 o 
   4  12   3        4.90        9.27      3.12 o 
   5  12   3        0.03        2.86      3.42 o 
  -6  13   3        1.62        4.30      3.38 o 
  -5  13   3        3.39       -2.22      3.53 o 
  -4  13   3       77.46       79.23      5.06 o 
  -3  13   3       12.54       16.01      2.70 o 
  -2  13   3        3.61        8.07      2.68 o 
  -1  13   3      347.51      347.20      7.36 o 
   0  13   3      317.65      318.29      5.88 o 
   1  13   3        4.80        6.26      2.33 o 
   2  13   3       24.07       25.57      3.60 o 
   3  13   3       12.58       11.93      3.10 o 
   4  13   3        3.80       -1.57      3.47 o 
   5  13   3        0.15        5.91      3.40 o 
  -6  14   3       20.52       18.74      4.36 o 
  -5  14   3       25.96       19.39      4.21 o 
  -4  14   3      304.46      314.37      8.47 o 
  -3  14   3       27.58       33.57      3.56 o 
  -2  14   3      114.25      112.25      4.87 o 
  -1  14   3        1.75        3.79      2.49 o 
   0  14   3       72.76       79.25      3.13 o 
   1  14   3        3.47        2.90      2.51 o 
   2  14   3        1.09        3.18      2.86 o 
   3  14   3       21.50       28.23      3.60 o 
   4  14   3        6.22        8.37      3.21 o 
   5  14   3        1.64       -3.71      3.71 o 
  -6  15   3        0.63        2.77      3.40 o 
  -5  15   3       17.43       19.63      3.84 o 
  -4  15   3      139.60      161.57      6.75 o 
  -3  15   3       15.17       11.63      3.66 o 
  -2  15   3      115.69      112.57      4.98 o 
  -1  15   3       12.84       12.15      2.70 o 
   0  15   3       72.82       76.97      4.74 o 
   1  15   3        4.26        7.52      3.05 o 
   2  15   3       39.86       31.83      3.73 o 
   3  15   3        6.50        5.06      3.31 o 
   4  15   3        8.81        9.99      3.49 o 
  -6  16   3        1.61       -0.24      3.95 o 
  -5  16   3        5.17        9.09      3.55 o 
  -4  16   3       64.19       65.36      5.08 o 
  -3  16   3      309.90      312.83      8.27 o 
  -2  16   3        0.66       -1.26      2.99 o 
  -1  16   3        3.33        5.41      2.55 o 
   0  16   3        5.81        1.18      1.97 o 
   1  16   3      201.58      214.63      7.02 o 
   2  16   3       64.45       69.33      4.47 o 
   3  16   3       52.97       52.26      4.80 o 
   4  16   3        0.01       -3.77      3.77 o 
  -5  17   3        0.03        0.89      3.53 o 
  -4  17   3        0.91        0.98      3.31 o 
  -3  17   3       18.50       17.54      4.19 o 
  -2  17   3        0.00        0.68      2.83 o 
  -1  17   3        5.51        7.89      2.88 o 
   0  17   3        5.42        0.47      2.81 o 
   1  17   3      143.43      153.04      6.29 o 
   2  17   3        0.00       -0.94      3.21 o 
   3  17   3        0.37        1.44      3.21 o 
   4  17   3        6.15       10.40      3.51 o 
  -5  18   3        0.22       -3.23      3.55 o 
  -4  18   3        1.64        0.63      3.60 o 
  -3  18   3        0.22       -3.55      3.55 o 
  -2  18   3       15.41       22.49      3.71 o 
  -1  18   3        5.70        3.69      3.01 o 
   0  18   3      120.26      126.94      4.05 o 
   1  18   3       15.33        9.90      4.08 o 
   2  18   3       47.99       47.06      4.69 o 
   3  18   3        0.00       -3.55      3.55 o 
   4  18   3        2.04        5.78      3.55 o 
  -5  19   3        2.40        5.80      3.49 o 
  -4  19   3        7.56        4.38      4.06 o 
  -3  19   3       19.88       13.52      4.49 o 
  -2  19   3        5.21       -0.76      3.38 o 
  -1  19   3        2.03        5.02      2.86 o 
   0  19   3        0.39       -1.10      4.78 o 
   1  19   3       41.67       33.44      4.67 o 
   2  19   3        8.30       13.09      3.40 o 
   3  19   3        7.70       -0.22      3.93 o 
  -4  20   3        2.11        0.92      3.77 o 
  -3  20   3      166.06      181.74      7.56 o 
  -2  20   3       14.81        8.51      4.12 o 
  -1  20   3        0.90        0.00      3.31 o 
   0  20   3       10.54        9.70      3.58 o 
   1  20   3       78.87       85.48      5.65 o 
   2  20   3        5.69       11.17      3.40 o 
   3  20   3        4.75        2.38      3.66 o 
  -4  21   3        0.66        3.86      3.73 o 
  -3  21   3       12.58       12.61      4.45 o 
  -2  21   3       44.48       42.65      5.04 o 
  -1  21   3        0.01        0.00      3.31 o 
   0  21   3       43.91       50.82      3.63 o 
   1  21   3        6.81        9.79      4.14 o 
   2  21   3        1.81        4.14      3.53 o 
  -3  22   3        9.49       20.17      3.90 o 
  -2  22   3       33.26       44.65      5.00 o 
  -1  22   3        1.05       -3.97      3.97 o 
   0  22   3       36.58       42.27      3.89 o 
   1  22   3        0.18        0.70      3.62 o 
   2  22   3        1.23       -4.08      4.08 o 
  -2  23   3        2.76        0.24      3.90 o 
  -1  23   3       12.61       24.43      4.71 o 
   0  23   3       21.37       24.45      3.45 o 
   1  23   3        0.52       -1.94      3.66 o 
  -6   0   4       84.53       91.98      5.17 o 
  -4   0   4        4.64        3.45      2.20 o 
  -2   0   4      538.61      610.82      7.66 o 
   0   0   4     4483.33     4528.53     74.73 o 
   2   0   4       19.01       18.13      2.33 o 
   4   0   4      195.24      199.22      7.04 o 
   6   0   4        3.22        3.12      3.71 o 
  -7   1   4       16.08       21.44      2.91 o 
  -6   1   4        3.49        6.21      2.19 o 
  -5   1   4        4.98        6.97      1.88 o 
  -4   1   4        8.88       10.24      1.57 o 
  -3   1   4        4.96       15.67      3.72 o 
  -2   1   4       89.11       94.59      2.39 o 
  -1   1   4      396.73      403.74      5.36 o 
   0   1   4      914.91      960.74     13.14 o 
   1   1   4      421.25      436.74     10.41 o 
   2   1   4       35.67       27.34      1.90 o 
   3   1   4        1.05        2.18      1.56 o 
   4   1   4      427.66      438.66      6.97 o 
   5   1   4        2.41       -2.41      2.41 o 
   6   1   4        2.49        1.70      2.88 o 
  -7   2   4        1.42       -0.97      2.46 o 
  -6   2   4        1.28        1.60      2.19 o 
  -5   2   4        3.07        1.52      1.95 o 
  -4   2   4        6.15        3.96      1.42 o 
  -3   2   4        3.32        2.29      1.30 o 
  -2   2   4      326.70      358.28      5.45 o 
  -1   2   4        1.08        4.04      1.14 o 
   0   2   4       80.25       99.70      1.69 o 
   1   2   4       69.67       63.92      2.69 o 
   2   2   4       29.86       32.31      3.57 o 
   3   2   4      141.55      141.08      3.70 o 
   4   2   4       56.92       54.58      3.33 o 
   5   2   4       24.21       22.04      2.94 o 
   6   2   4        0.10       -1.69      2.38 o 
  -7   3   4        4.85        5.14      2.53 o 
  -6   3   4       17.79       16.21      2.72 o 
  -5   3   4       24.11       25.67      2.27 o 
  -4   3   4       17.26       17.45      1.83 o 
  -3   3   4      112.50      110.07      4.31 o 
  -2   3   4        6.48        4.68      1.82 o 
  -1   3   4       85.64       81.80      2.21 o 
   0   3   4        6.26       11.76      0.91 o 
   1   3   4      155.66      155.34      3.16 o 
   2   3   4        8.53       11.59      1.49 o 
   3   3   4      300.65      296.38      7.17 o 
   4   3   4      401.05      405.03     11.01 o 
   5   3   4      115.10      126.64      4.50 o 
   6   3   4        0.77        3.53      4.72 o 
  -7   4   4        0.37       -1.16      2.50 o 
  -6   4   4        2.52        4.64      3.54 o 
  -5   4   4       66.05       71.78      2.87 o 
  -4   4   4       31.46       25.74      2.08 o 
  -3   4   4       56.35       55.68      5.52 o 
  -2   4   4        9.97        9.74      1.42 o 
  -1   4   4        7.18       10.14      2.73 o 
   0   4   4       35.72       57.72      1.73 o 
   1   4   4      558.26      597.57      5.90 o 
   2   4   4       90.62       98.66      2.88 o 
   3   4   4      198.87      197.34      4.36 o 
   4   4   4       15.70       20.35      5.76 o 
   5   4   4       54.90       61.98      6.47 o 
  -7   5   4        5.46       10.94      2.89 o 
  -6   5   4        5.50        5.13      2.36 o 
  -5   5   4       24.77       28.11      2.43 o 
  -4   5   4        0.57       -0.95      1.67 o 
  -3   5   4       33.85       37.47      3.37 o 
  -2   5   4      114.27      119.98      2.80 o 
  -1   5   4     1129.19     1275.56     13.58 o 
   0   5   4      491.21      542.45      6.41 o 
   1   5   4      575.00      630.06      6.01 o 
   2   5   4        1.09        3.73      1.49 o 
   3   5   4       32.87       35.46      6.02 o 
   4   5   4        9.65        9.65      3.06 o 
   5   5   4       72.03       82.48      3.86 o 
  -7   6   4        2.95        3.98      2.57 o 
  -6   6   4        8.91        8.62      2.50 o 
  -5   6   4        2.72        4.13      1.99 o 
  -4   6   4        6.93        6.59      1.71 o 
  -3   6   4       74.51       80.72      2.63 o 
  -2   6   4      125.56      116.33      4.62 o 
  -1   6   4       44.40       56.92      4.36 o 
   0   6   4        0.17        0.59      0.99 o 
   1   6   4       69.93       68.17      6.20 o 
   2   6   4       50.78       44.93      3.51 o 
   3   6   4      417.68      417.16     14.35 o 
   4   6   4        0.20        0.49      2.41 o 
   5   6   4        0.42        0.12      2.40 o 
  -7   7   4        0.13       -3.86      3.86 o 
  -6   7   4       12.01       10.29      3.40 o 
  -5   7   4       28.88       22.03      3.56 o 
  -4   7   4       30.59       22.30      3.01 o 
  -3   7   4       12.70       13.85      2.27 o 
  -2   7   4       48.60       58.12      3.14 o 
  -1   7   4      911.35      983.76     10.35 o 
   0   7   4       16.26       19.47      2.57 o 
   1   7   4        4.01        6.32      2.12 o 
   2   7   4      204.16      202.96      5.82 o 
   3   7   4      420.38      405.74      8.83 o 
   4   7   4        0.61       -0.72      3.07 o 
   5   7   4       24.89       31.37      4.06 o 
  -7   8   4        0.44        5.41      3.45 o 
  -6   8   4        1.54        6.50      3.34 o 
  -5   8   4       16.99        7.98      3.25 o 
  -4   8   4       50.70       53.61      3.71 o 
  -3   8   4       46.00       45.58      3.10 o 
  -2   8   4        8.51       10.91      2.38 o 
  -1   8   4        0.17        0.74      1.92 o 
   0   8   4        1.77        2.09      1.27 o 
   1   8   4       15.29       11.78      2.44 o 
   2   8   4      331.16      324.85      7.31 o 
   3   8   4      230.00      233.54      7.04 o 
   4   8   4        0.87        4.30      2.57 o 
   5   8   4       26.91       27.40      4.45 o 
  -7   9   4        0.32       -1.37      3.42 o 
  -6   9   4       18.99       26.13      4.01 o 
  -5   9   4        7.62       12.28      2.73 o 
  -4   9   4       49.80       53.18      3.64 o 
  -3   9   4        4.40        2.55      2.53 o 
  -2   9   4       33.17       23.19      2.75 o 
  -1   9   4       33.07       26.23      2.77 o 
   0   9   4        0.85        0.17      1.42 o 
   1   9   4       18.54       20.90      2.57 o 
   2   9   4        9.62        2.14      3.12 o 
   3   9   4       27.65       26.57      3.69 o 
   4   9   4        0.45       -3.14      3.14 o 
   5   9   4       17.17       16.36      4.73 o 
  -7  10   4        0.44        8.24      3.69 o 
  -6  10   4        0.04       -2.03      3.25 o 
  -5  10   4        2.47       -0.17      3.16 o 
  -4  10   4        2.15        1.81      2.73 o 
  -3  10   4       20.55       20.94      2.92 o 
  -2  10   4       98.14       96.93      4.24 o 
  -1  10   4       99.63      104.19      4.24 o 
   0  10   4       21.73       23.64      1.92 o 
   1  10   4       27.31       30.13      3.25 o 
   2  10   4      207.33      209.46      6.56 o 
   3  10   4        9.27        9.66      3.21 o 
   4  10   4       16.81       16.55      3.95 o 
   5  10   4        0.09        0.46      3.21 o 
  -7  11   4        0.28        6.04      3.25 o 
  -6  11   4        0.02        0.83      3.16 o 
  -5  11   4       28.09       27.38      4.01 o 
  -4  11   4       26.39       31.70      3.49 o 
  -3  11   4       41.22       47.78      3.56 o 
  -2  11   4      153.67      150.08      5.05 o 
  -1  11   4       68.69       74.93      4.02 o 
   0  11   4       70.02       65.77      2.68 o 
   1  11   4       22.99       25.83      3.32 o 
   2  11   4      352.51      341.85      8.34 o 
   3  11   4        8.51        8.09      3.12 o 
   4  11   4        8.95       11.36      3.64 o 
   5  11   4        0.05        8.00      3.29 o 
  -6  12   4        0.05        0.44      3.25 o 
  -5  12   4        2.32        9.53      2.99 o 
  -4  12   4       14.44       17.78      3.18 o 
  -3  12   4        2.95       -1.48      2.84 o 
  -2  12   4       91.26       84.95      4.37 o 
  -1  12   4       61.48       60.59      3.67 o 
   0  12   4      128.99      143.05      3.65 o 
   1  12   4        2.10        2.92      2.62 o 
   2  12   4      261.24      268.26      7.79 o 
   3  12   4       23.02       20.48      3.71 o 
   4  12   4        0.01       -1.46      3.49 o 
   5  12   4        0.99        1.46      3.51 o 
  -6  13   4        4.46        8.66      3.55 o 
  -5  13   4        0.02       -1.55      3.21 o 
  -4  13   4       30.09       35.47      3.75 o 
  -3  13   4        2.36        8.57      2.44 o 
  -2  13   4        2.35        5.10      2.68 o 
  -1  13   4        8.95       14.20      2.73 o 
   0  13   4       46.53       46.66      2.61 o 
   1  13   4       71.05       73.90      4.39 o 
   2  13   4      234.77      250.36      7.56 o 
   3  13   4        5.31       -2.09      3.47 o 
   4  13   4        0.07        3.69      3.14 o 
  -6  14   4        0.10       -0.70      3.75 o 
  -5  14   4       10.27        9.71      3.97 o 
  -4  14   4       19.31       16.95      3.80 o 
  -3  14   4        1.90        4.10      2.88 o 
  -2  14   4        5.26        3.86      2.64 o 
  -1  14   4       38.90       43.92      3.93 o 
   0  14   4        0.01        1.91      1.77 o 
   1  14   4      158.91      176.82      6.31 o 
   2  14   4       38.77       45.20      4.25 o 
   3  14   4       25.39       22.01      3.77 o 
   4  14   4        1.15        2.92      3.16 o 
  -6  15   4        0.00       -3.73      3.73 o 
  -5  15   4        4.15        4.21      3.73 o 
  -4  15   4       30.28       23.23      4.01 o 
  -3  15   4        9.41        0.00      3.21 o 
  -2  15   4       11.71        6.19      3.03 o 
  -1  15   4        0.00        0.63      2.81 o 
   0  15   4        8.97        9.47      2.10 o 
   1  15   4       31.81       37.43      4.14 o 
   2  15   4        2.58        2.79      3.10 o 
   3  15   4       10.87        8.27      3.75 o 
   4  15   4        5.94        6.30      3.69 o 
  -5  16   4        4.88        5.71      3.34 o 
  -4  16   4        2.59        4.75      3.60 o 
  -3  16   4       22.56       22.03      3.95 o 
  -2  16   4        0.06        2.60      2.66 o 
  -1  16   4        1.26        1.18      2.60 o 
   0  16   4        5.80        5.44      2.34 o 
   1  16   4       97.91      107.47      5.72 o 
   2  16   4        3.77        6.24      3.18 o 
   3  16   4       23.95       20.26      4.08 o 
   4  16   4        6.44       -4.12      4.12 o 
  -5  17   4        0.18        4.12      3.36 o 
  -4  17   4        0.48        4.14      3.18 o 
  -3  17   4        0.01       -0.20      3.36 o 
  -2  17   4        1.01        1.64      2.97 o 
  -1  17   4       15.39       13.74      3.47 o 
   0  17   4       74.82       79.31      3.56 o 
   1  17   4       39.44       36.28      4.39 o 
   2  17   4        0.02       -1.22      3.40 o 
   3  17   4        0.08        3.60      3.42 o 
  -5  18   4        2.55        4.54      3.58 o 
  -4  18   4        0.32        1.74      3.51 o 
  -3  18   4       48.83       51.75      4.54 o 
  -2  18   4        0.06       -1.92      2.99 o 
  -1  18   4        2.11        3.03      3.34 o 
   0  18   4       10.98        9.20      2.66 o 
   1  18   4      134.22      156.94      6.97 o 
   2  18   4        0.18       -3.62      3.62 o 
   3  18   4        2.13        5.65      3.64 o 
  -4  19   4        0.92        1.59      3.84 o 
  -3  19   4       25.58       27.46      4.06 o 
  -2  19   4        6.44        1.83      3.69 o 
  -1  19   4        9.51        6.39      3.64 o 
   0  19   4       40.31       48.39      3.17 o 
   1  19   4        5.46       -1.26      4.01 o 
   2  19   4        1.27       -2.70      3.62 o 
  -4  20   4        0.40       -4.25      4.25 o 
  -3  20   4        6.12        8.07      4.08 o 
  -2  20   4        0.18       -1.07      3.49 o 
  -1  20   4        0.63       -0.63      3.34 o 
   0  20   4        5.20       11.13      2.70 o 
   1  20   4       14.15       13.11      4.36 o 
   2  20   4        0.62        2.60      3.62 o 
  -3  21   4       12.03        9.44      4.12 o 
  -2  21   4        0.11       -2.03      3.58 o 
  -1  21   4        1.08        2.22      3.45 o 
   0  21   4        9.49       12.22      2.76 o 
   1  21   4        2.24        3.75      3.51 o 
  -2  22   4        0.16       -1.68      3.73 o 
  -1  22   4        3.08       -3.77      3.77 o 
   0  22   4        5.29        4.99      6.19 o 
  -7   0   5        8.38        7.13      3.62 o 
  -5   0   5       37.69       38.53      3.60 o 
  -3   0   5       19.52       22.53      2.84 o 
  -1   0   5      130.10      129.40      4.26 o 
   1   0   5      190.37      179.79      5.25 o 
   3   0   5       39.03       38.88      3.73 o 
   5   0   5       14.70       13.85      3.82 o 
  -7   1   5        0.11       -0.24      3.03 o 
  -6   1   5       12.04       12.25      2.43 o 
  -5   1   5        0.02       -2.06      2.06 o 
  -4   1   5       21.28       18.24      2.13 o 
  -3   1   5      108.60      104.52      2.94 o 
  -2   1   5      439.06      441.36     12.19 o 
  -1   1   5       13.85       25.60      1.75 o 
   0   1   5       11.19        9.09      1.01 o 
   1   1   5        0.12       -0.20      1.29 o 
   2   1   5       44.72       48.80      2.38 o 
   3   1   5       15.87       15.38      4.19 o 
   4   1   5       58.87       58.21      3.56 o 
   5   1   5        7.01        5.20      2.44 o 
  -7   2   5       11.31       13.45      3.81 o 
  -6   2   5       59.39       55.10      4.81 o 
  -5   2   5        0.02        1.22      1.95 o 
  -4   2   5        8.46       10.62      1.87 o 
  -3   2   5       62.13       71.63      2.62 o 
  -2   2   5        0.05        0.50      1.41 o 
  -1   2   5       60.36       66.24      2.34 o 
   0   2   5      234.59      225.69      3.35 o 
   1   2   5       73.05       71.96      2.52 o 
   2   2   5       54.91       61.54      2.57 o 
   3   2   5       73.63       71.16      5.21 o 
   4   2   5       28.54       29.87      4.94 o 
   5   2   5        2.85        0.26      2.56 o 
  -7   3   5        0.05       -2.74      2.74 o 
  -6   3   5        6.29       10.96      2.33 o 
  -5   3   5        9.26        6.09      2.46 o 
  -4   3   5       15.63       14.45      1.88 o 
  -3   3   5        4.82        1.94      1.65 o 
  -2   3   5       59.12       58.68      2.36 o 
  -1   3   5      233.01      220.36      3.83 o 
   0   3   5       86.02       86.71      1.85 o 
   1   3   5       34.55       39.87      2.17 o 
   2   3   5        1.66        0.65      1.53 o 
   3   3   5       51.70       51.37      7.67 o 
   4   3   5       26.87       27.92      5.08 o 
   5   3   5        8.02        9.52      2.74 o 
  -7   4   5       37.87       41.77      4.09 o 
  -6   4   5        8.97       11.33      2.64 o 
  -5   4   5        4.29        4.66      2.18 o 
  -4   4   5        1.18       -1.67      1.80 o 
  -3   4   5       70.34       78.91      2.81 o 
  -2   4   5       45.84       43.34      2.12 o 
  -1   4   5       34.72       38.60      2.05 o 
   0   4   5       72.49       84.40      3.30 o 
   1   4   5       53.14       58.45      6.22 o 
   2   4   5        4.57        5.87      2.33 o 
   3   4   5       20.62       19.10      2.30 o 
   4   4   5       32.68       27.86      3.01 o 
   5   4   5        6.27        7.09      2.70 o 
  -7   5   5        5.65        7.61      2.73 o 
  -6   5   5       25.79       23.57      3.06 o 
  -5   5   5        3.13        5.17      3.28 o 
  -4   5   5       11.26        9.74      2.36 o 
  -3   5   5      223.15      221.32      4.24 o 
  -2   5   5        4.38        3.47      1.55 o 
  -1   5   5      100.08      103.16      2.89 o 
   0   5   5       64.65       67.84      1.75 o 
   1   5   5        0.82       -1.46      1.47 o 
   2   5   5        0.93        0.30      1.69 o 
   3   5   5       13.32       13.53      2.45 o 
   4   5   5       34.79       43.91      2.95 o 
   5   5   5        0.89       -0.42      2.59 o 
  -7   6   5        2.91        3.80      2.71 o 
  -6   6   5        4.86        3.15      2.81 o 
  -5   6   5       26.44       22.12      2.48 o 
  -4   6   5       20.84       20.18      4.53 o 
  -3   6   5       47.95       44.14      2.66 o 
  -2   6   5        7.63        9.40      4.12 o 
  -1   6   5       40.98       36.42      2.03 o 
   0   6   5       13.15       15.88      1.59 o 
   1   6   5        6.55        4.84      1.68 o 
   2   6   5        9.98        6.83      1.79 o 
   3   6   5        1.88        1.60      4.81 o 
   4   6   5        0.12        0.34      3.36 o 
   5   6   5       10.58        9.89      2.97 o 
  -7   7   5        1.86        2.53      3.73 o 
  -6   7   5        7.68        8.92      3.42 o 
  -5   7   5       23.74       15.09      3.58 o 
  -4   7   5        1.47        2.40      2.42 o 
  -3   7   5      116.02      113.57      4.59 o 
  -2   7   5       80.53       76.17      3.93 o 
  -1   7   5       10.48       11.58      2.31 o 
   0   7   5       88.89       97.35      6.33 o 
   1   7   5        3.91        6.80      2.18 o 
   2   7   5       57.62       52.22      4.02 o 
   3   7   5       57.18       65.27      4.74 o 
   4   7   5        0.03       -1.88      3.07 o 
   5   7   5       23.40       24.58      4.38 o 
  -7   8   5        0.37       -1.64      4.06 o 
  -6   8   5       18.87       23.71      3.99 o 
  -5   8   5       26.22       28.31      3.77 o 
  -4   8   5        2.34        0.15      2.79 o 
  -3   8   5        1.73        1.53      2.64 o 
  -2   8   5        1.09       -0.79      2.31 o 
  -1   8   5      272.75      268.38      6.57 o 
   0   8   5        1.25       -1.09      1.85 o 
   1   8   5        0.78       -2.27      2.27 o 
   2   8   5       41.38       36.74      3.77 o 
   3   8   5        0.49        0.92      2.94 o 
   4   8   5       14.33       17.56      3.47 o 
  -7   9   5       40.11       47.21      5.17 o 
  -6   9   5       14.61       16.82      3.64 o 
  -5   9   5       21.36       20.44      3.47 o 
  -4   9   5       40.74       34.25      4.12 o 
  -3   9   5       10.75       12.61      2.79 o 
  -2   9   5        0.14       -0.68      2.38 o 
  -1   9   5        0.00        2.94      2.09 o 
   0   9   5       99.33      102.63      4.77 o 
   1   9   5        2.57        4.17      2.57 o 
   2   9   5       40.16       42.89      3.86 o 
   3   9   5        4.75        1.50      3.14 o 
   4   9   5        9.86       11.04      3.62 o 
  -6  10   5        2.43       -3.21      3.66 o 
  -5  10   5        6.64        2.62      3.47 o 
  -4  10   5      124.30      132.92      5.94 o 
  -3  10   5       12.60       13.26      3.08 o 
  -2  10   5       65.40       67.48      4.17 o 
  -1  10   5       54.45       49.47      3.49 o 
   0  10   5        0.29        1.74      2.38 o 
   1  10   5        6.85        2.64      2.64 o 
   2  10   5        3.76        7.02      3.18 o 
   3  10   5       19.75       13.37      3.73 o 
   4  10   5        0.00       -2.22      3.45 o 
  -6  11   5        0.74       -3.60      3.60 o 
  -5  11   5       26.79       23.51      4.04 o 
  -4  11   5       61.11       64.55      4.56 o 
  -3  11   5        3.41        7.24      2.92 o 
  -2  11   5       47.22       60.48      4.04 o 
  -1  11   5       18.75       20.05      3.29 o 
   0  11   5        6.79        5.06      1.93 o 
   1  11   5        2.93        4.34      2.57 o 
   2  11   5        7.43        8.70      3.05 o 
   3  11   5        6.87        3.40      3.62 o 
   4  11   5        1.43       -1.13      3.53 o 
  -6  12   5        0.70       -1.35      3.45 o 
  -5  12   5        4.56        3.99      3.49 o 
  -4  12   5       56.69       39.93      4.56 o 
  -3  12   5       28.66       25.78      3.56 o 
  -2  12   5      100.98      114.05      5.11 o 
  -1  12   5        5.07        0.46      2.70 o 
   0  12   5       26.00       28.55      2.41 o 
   1  12   5       27.61       29.58      3.45 o 
   2  12   5        4.75        4.60      3.16 o 
   3  12   5        0.23        3.31      3.42 o 
   4  12   5        4.46       11.95      3.42 o 
  -6  13   5        0.70       -1.64      3.90 o 
  -5  13   5        5.46        2.90      3.79 o 
  -4  13   5       38.14       33.92      4.19 o 
  -3  13   5        0.28       -0.52      2.83 o 
  -2  13   5       28.79       32.00      3.51 o 
  -1  13   5       21.12       17.08      3.36 o 
   0  13   5       22.32       22.68      2.64 o 
   1  13   5      105.73      109.09      5.17 o 
   2  13   5        1.97       -0.20      3.45 o 
   3  13   5        3.74       -1.50      3.73 o 
   4  13   5        0.66        5.80      3.55 o 
  -6  14   5       12.34       13.24      4.60 o 
  -5  14   5        3.71        7.50      3.49 o 
  -4  14   5        6.22        6.61      3.14 o 
  -3  14   5        0.02       -1.44      2.99 o 
  -2  14   5        0.03        4.80      2.75 o 
  -1  14   5       38.20       37.42      3.75 o 
   0  14   5        3.41        3.12      1.94 o 
   1  14   5        8.28       10.47      3.23 o 
   2  14   5       13.53       19.17      3.49 o 
   3  14   5       22.25       18.19      3.97 o 
  -5  15   5       54.67       49.53      5.41 o 
  -4  15   5        0.01        1.42      3.18 o 
  -3  15   5       13.23       12.63      3.29 o 
  -2  15   5        4.30        7.20      2.94 o 
  -1  15   5        2.14        1.96      3.05 o 
   0  15   5       11.82        9.90      2.52 o 
   1  15   5       11.53       10.19      3.79 o 
   2  15   5        5.34        2.49      3.64 o 
   3  15   5        1.23       -2.07      3.62 o 
  -5  16   5       28.19       28.99      5.17 o 
  -4  16   5        5.76        8.27      3.79 o 
  -3  16   5        4.37       10.66      3.25 o 
  -2  16   5        4.79        5.67      2.86 o 
  -1  16   5       15.25        8.24      3.60 o 
   0  16   5        7.38       11.19      2.34 o 
   1  16   5        0.54        2.01      3.18 o 
   2  16   5       17.29       20.20      3.88 o 
   3  16   5        0.14        2.16      3.53 o 
  -5  17   5        7.25        5.06      4.56 o 
  -4  17   5        3.74        5.76      3.69 o 
  -3  17   5        4.14       -0.20      3.55 o 
  -2  17   5        4.93        8.96      3.42 o 
  -1  17   5        0.90       -0.20      3.05 o 
   0  17   5       23.80       28.68      2.78 o 
   1  17   5        6.00       12.43      3.27 o 
   2  17   5        1.78       -0.46      3.90 o 
  -4  18   5        8.90       14.57      3.90 o 
  -3  18   5        2.23        1.53      3.66 o 
  -2  18   5        0.93       -0.83      3.05 o 
  -1  18   5        0.49       -3.55      3.55 o 
   0  18   5       13.65       17.16      3.37 o 
   1  18   5        0.20        1.77      3.36 o 
   2  18   5        8.71       13.74      3.75 o 
  -4  19   5        2.55        7.98      3.86 o 
  -3  19   5       10.30       13.00      4.21 o 
  -2  19   5        8.34        2.20      3.90 o 
  -1  19   5        5.94        3.27      3.49 o 
   0  19   5        5.29        7.99      2.61 o 
   1  19   5        6.84       14.13      3.82 o 
  -3  20   5        0.18        4.54      3.58 o 
  -2  20   5        0.07       -3.69      3.69 o 
  -1  20   5        1.81       -3.12      3.12 o 
   0  20   5        9.66        7.11      2.88 o 
   1  20   5        3.29        3.16      3.99 o 
  -2  21   5        0.18       -0.96      3.42 o 
  -1  21   5        0.78        4.34      3.45 o 
  -6   0   6      165.30      150.80      6.57 o 
  -4   0   6       35.24       36.13      3.67 o 
  -2   0   6     2029.90     1996.76     16.94 o 
   0   0   6      150.78      136.55      3.61 o 
   2   0   6       90.44       91.62      4.78 o 
   4   0   6        5.65       10.66      3.23 o 
  -7   1   6        0.51       -2.72      2.72 o 
  -6   1   6        0.31        2.21      3.10 o 
  -5   1   6        2.41        1.40      2.16 o 
  -4   1   6       10.98       15.42      2.17 o 
  -3   1   6      148.46      146.67      3.79 o 
  -2   1   6      126.32      122.08      3.55 o 
  -1   1   6        7.87        7.01      1.86 o 
   0   1   6       32.29       34.19      1.49 o 
   1   1   6       11.45        9.98      1.83 o 
   2   1   6       41.32       39.97      2.54 o 
   3   1   6        1.37       -0.09      2.30 o 
   4   1   6        0.36       -2.44      2.44 o 
  -7   2   6        0.72        5.70      2.90 o 
  -6   2   6        3.46        2.50      2.42 o 
  -5   2   6       43.22       43.78      5.35 o 
  -4   2   6       33.60       32.17      2.59 o 
  -3   2   6      469.30      436.94     16.30 o 
  -2   2   6       80.75       72.22      4.64 o 
  -1   2   6      397.87      413.70      5.70 o 
   0   2   6        2.51        2.32      1.43 o 
   1   2   6        7.52        4.98      2.96 o 
   2   2   6        8.71        9.60      1.97 o 
   3   2   6      132.19      122.78      4.27 o 
   4   2   6       12.80       12.97      2.84 o 
  -7   3   6        0.12       -0.22      2.78 o 
  -6   3   6       19.26       21.27      2.90 o 
  -5   3   6       37.32       38.50      2.96 o 
  -4   3   6        4.75        4.18      2.06 o 
  -3   3   6       35.35       38.02      2.64 o 
  -2   3   6      202.13      203.36      9.12 o 
  -1   3   6       78.94       74.36      2.86 o 
   0   3   6      142.40      138.01      3.08 o 
   1   3   6       19.75       11.77      3.22 o 
   2   3   6        9.31        6.35      2.08 o 
   3   3   6       14.59       14.67      2.93 o 
   4   3   6        1.12        1.65      2.48 o 
  -7   4   6       18.36       20.72      3.02 o 
  -6   4   6       16.76       15.36      2.77 o 
  -5   4   6       44.09       43.46      3.68 o 
  -4   4   6        8.36        9.36      2.78 o 
  -3   4   6        0.03        1.31      2.08 o 
  -2   4   6      700.97      678.20      7.37 o 
  -1   4   6      525.23      509.85     10.11 o 
   0   4   6      151.15      155.21      2.75 o 
   1   4   6        2.79        2.06      1.68 o 
   2   4   6       50.42       38.14      2.75 o 
   3   4   6        7.81        8.27      2.37 o 
   4   4   6       19.99       17.55      3.00 o 
  -7   5   6        7.89        5.34      2.90 o 
  -6   5   6        0.44       -1.21      2.39 o 
  -5   5   6       24.32       22.31      2.51 o 
  -4   5   6        3.33        6.37      2.23 o 
  -3   5   6      304.99      306.98      5.39 o 
  -2   5   6        1.15       -1.73      2.26 o 
  -1   5   6      263.53      272.26      6.01 o 
   0   5   6        5.62        6.43      2.89 o 
   1   5   6       69.67       68.30      2.86 o 
   2   5   6        9.50        7.32      2.38 o 
   3   5   6        0.45        0.75      2.40 o 
   4   5   6       11.44        8.92      3.89 o 
  -7   6   6        3.72        1.33      2.84 o 
  -6   6   6        0.00        0.13      2.30 o 
  -5   6   6       35.83       30.43      2.82 o 
  -4   6   6       73.52       91.30      9.12 o 
  -3   6   6      276.27      275.28      5.22 o 
  -2   6   6       37.56       37.51      2.50 o 
  -1   6   6      308.69      344.73      5.46 o 
   0   6   6        6.50        5.05      1.31 o 
   1   6   6        0.04        0.49      1.83 o 
   2   6   6        0.83       -0.37      1.98 o 
   3   6   6        0.63        3.38      2.17 o 
   4   6   6        1.62        0.61      5.69 o 
  -6   7   6        0.23       -1.29      3.40 o 
  -5   7   6       28.40       19.44      3.97 o 
  -4   7   6      396.61      367.43      8.83 o 
  -3   7   6      373.58      363.43      8.52 o 
  -2   7   6       53.57       55.32      3.82 o 
  -1   7   6        1.71        4.30      2.66 o 
   0   7   6       65.13       64.73      5.61 o 
   1   7   6       10.95        9.60      2.73 o 
   2   7   6       60.07       54.64      4.56 o 
   3   7   6        2.78        0.20      3.16 o 
   4   7   6       18.44       13.46      4.19 o 
  -6   8   6        0.94       -3.53      3.53 o 
  -5   8   6       23.80       29.93      4.28 o 
  -4   8   6       20.95       27.29      3.69 o 
  -3   8   6        0.49        3.53      3.03 o 
  -2   8   6       43.13       43.07      3.75 o 
  -1   8   6      120.87      127.45      5.55 o 
   0   8   6       54.55       47.21      4.11 o 
   1   8   6       23.02       23.10      3.73 o 
   2   8   6       41.69       37.55      3.91 o 
   3   8   6        6.05        1.26      3.51 o 
   4   8   6        5.14        5.28      3.79 o 
  -6   9   6        0.19        5.80      3.34 o 
  -5   9   6       23.81       17.62      4.12 o 
  -4   9   6        0.05        2.14      3.27 o 
  -3   9   6       28.80       27.66      3.71 o 
  -2   9   6       38.81       31.85      3.43 o 
  -1   9   6      157.58      138.51      5.79 o 
   0   9   6       56.26       63.56      3.11 o 
   1   9   6       98.08       92.67      5.06 o 
   2   9   6        4.27        3.66      2.97 o 
   3   9   6        1.56       -1.09      3.64 o 
  -6  10   6        4.30        0.22      3.84 o 
  -5  10   6        3.24       -0.20      3.60 o 
  -4  10   6        1.69        9.60      3.34 o 
  -3  10   6        2.70       -0.68      3.18 o 
  -2  10   6        1.44        4.10      2.90 o 
  -1  10   6        5.38       12.10      2.81 o 
   0  10   6      154.30      163.52      4.47 o 
   1  10   6       14.08       16.45      3.51 o 
   2  10   6        0.18        0.00      3.18 o 
   3  10   6       21.43       23.05      4.08 o 
  -6  11   6        0.01       -2.12      4.21 o 
  -5  11   6       23.16       23.49      4.25 o 
  -4  11   6      273.07      262.26      8.42 o 
  -3  11   6        3.41        5.15      2.75 o 
  -2  11   6        4.44        3.93      3.03 o 
  -1  11   6        4.30        7.98      2.94 o 
   0  11   6      176.99      184.68      4.69 o 
   1  11   6        0.07       -1.11      3.14 o 
   2  11   6       20.48       32.30      4.08 o 
   3  11   6       21.32       27.55      4.47 o 
  -6  12   6        7.35       15.66      4.12 o 
  -5  12   6       47.34       49.11      4.82 o 
  -4  12   6       13.89       22.31      4.47 o 
  -3  12   6        3.24        2.77      3.07 o 
  -2  12   6        7.13        1.07      3.53 o 
  -1  12   6       20.94       22.97      3.51 o 
   0  12   6        0.49        2.27      2.24 o 
   1  12   6       13.30       13.37      3.73 o 
   2  12   6        0.38       -3.34      3.34 o 
   3  12   6        3.92        3.75      3.84 o 
  -5  13   6       38.99       39.79      5.10 o 
  -4  13   6       54.68       51.60      5.28 o 
  -3  13   6       13.66       11.32      3.82 o 
  -2  13   6        4.53        7.22      3.25 o 
  -1  13   6       55.27       53.44      4.71 o 
   0  13   6       16.03       12.19      2.64 o 
   1  13   6       22.33       16.29      4.25 o 
   2  13   6        9.11        5.45      3.64 o 
   3  13   6        1.01        3.86      3.73 o 
  -5  14   6        7.49       14.81      4.23 o 
  -4  14   6        0.37        1.26      3.60 o 
  -3  14   6        0.34        0.61      3.47 o 
  -2  14   6        4.11        2.12      3.36 o 
  -1  14   6        1.95        4.60      3.27 o 
   0  14   6       25.55       26.23      2.89 o 
   1  14   6       42.83       42.41      4.52 o 
   2  14   6        0.20        2.94      3.55 o 
  -5  15   6        4.61        7.41      4.41 o 
  -4  15   6        8.08       12.58      3.82 o 
  -3  15   6       10.18        0.00      3.77 o 
  -2  15   6        8.26        9.66      3.23 o 
  -1  15   6        0.71        0.39      3.03 o 
   0  15   6       42.50       48.44      3.15 o 
   1  15   6       69.80       71.53      5.65 o 
   2  15   6       12.14       10.80      3.62 o 
  -4  16   6        0.13       -0.70      3.84 o 
  -3  16   6       11.09       13.46      3.88 o 
  -2  16   6        1.89        0.00      3.34 o 
  -1  16   6        0.01       -3.86      3.86 o 
   0  16   6        1.48        5.26      2.30 o 
   1  16   6       19.27       24.21      4.19 o 
   2  16   6       16.45       18.50      4.45 o 
  -4  17   6        0.00       -1.20      3.38 o 
  -3  17   6       19.95       23.58      4.17 o 
  -2  17   6        0.01        1.09      3.53 o 
  -1  17   6        0.13       -2.86      3.64 o 
   0  17   6        0.03       -2.03      3.71 o 
   1  17   6        7.26        7.31      4.01 o 
  -3  18   6        8.09       12.78      3.66 o 
  -2  18   6       13.68       16.55      4.06 o 
  -1  18   6        1.76        4.12      3.55 o 
   0  18   6        0.56       -1.47      2.72 o 
  -2  19   6        3.65        4.34      3.86 o 
  -1  19   6        0.72        1.44      3.77 o 
  -5   0   7        7.19        9.38      3.64 o 
  -3   0   7       35.43       39.16      4.21 o 
  -1   0   7       28.12       37.98      3.75 o 
   1   0   7      193.35      159.56      6.36 o 
   3   0   7        1.19        4.27      3.16 o 
  -6   1   7        8.16        6.19      2.61 o 
  -5   1   7        0.61        3.10      2.35 o 
  -4   1   7        6.67        8.23      3.47 o 
  -3   1   7       92.99       87.99      3.56 o 
  -2   1   7      116.01      118.34      3.96 o 
  -1   1   7      140.18      149.45      5.41 o 
   0   1   7       27.47       22.81      1.64 o 
   1   1   7       10.16        7.80      2.23 o 
   2   1   7       56.15       56.23      3.19 o 
   3   1   7        1.50        1.32      2.25 o 
  -6   2   7        6.52        5.09      5.07 o 
  -5   2   7        4.04        7.16      3.45 o 
  -4   2   7        2.59        4.27      2.21 o 
  -3   2   7      113.24      117.16      3.90 o 
  -2   2   7      925.27      905.52     12.84 o 
  -1   2   7        0.11       -0.91      3.65 o 
   0   2   7        8.92        5.45      1.39 o 
   1   2   7       34.37       29.61      4.20 o 
   2   2   7       41.48       36.53      3.02 o 
   3   2   7        3.55        2.36      6.10 o 
  -6   3   7        4.40       -1.83      2.86 o 
  -5   3   7       26.21       21.91      2.87 o 
  -4   3   7       28.07       20.54      2.89 o 
  -3   3   7      365.19      353.15     10.53 o 
  -2   3   7      130.30      130.01      6.70 o 
  -1   3   7      194.87      190.99      4.50 o 
   0   3   7      118.55      113.88      2.64 o 
   1   3   7       20.42       19.00      3.21 o 
   2   3   7        1.02        3.37      2.27 o 
   3   3   7        7.02        4.89      2.66 o 
  -6   4   7       11.29       10.11      4.47 o 
  -5   4   7       15.15       10.08      2.77 o 
  -4   4   7        5.61        3.34      4.11 o 
  -3   4   7      231.38      232.05      5.76 o 
  -2   4   7      183.94      174.82      4.52 o 
  -1   4   7       34.03       38.50      2.60 o 
   0   4   7        0.14        2.56      1.65 o 
   1   4   7      131.49      123.89      4.84 o 
   2   4   7        0.68        0.59      2.21 o 
   3   4   7        0.09       -1.30      2.99 o 
  -6   5   7        1.02       -2.57      3.51 o 
  -5   5   7        1.08       -0.62      2.60 o 
  -4   5   7        1.21        0.96      2.35 o 
  -3   5   7        5.14        8.00      2.60 o 
  -2   5   7        3.40       10.66      2.22 o 
  -1   5   7        3.47        5.19      2.44 o 
   0   5   7       88.03       88.29      2.86 o 
   1   5   7       37.80       36.20      2.78 o 
   2   5   7       40.32       41.96      3.04 o 
   3   5   7        0.68        1.98      2.35 o 
  -6   6   7        0.07       -0.38      3.33 o 
  -5   6   7        7.66        5.78      2.65 o 
  -4   6   7       18.06       15.60      2.93 o 
  -3   6   7        1.69       -2.34      2.34 o 
  -2   6   7       77.56       79.81      5.14 o 
  -1   6   7       12.30       14.82      2.45 o 
   0   6   7       48.69       43.90      2.05 o 
   1   6   7       16.40       19.31      6.42 o 
   2   6   7       44.61       51.98      3.19 o 
   3   6   7       43.45       43.18      3.59 o 
  -6   7   7        9.53       11.43      4.03 o 
  -5   7   7        0.02        5.04      3.25 o 
  -4   7   7       75.86       63.09      5.37 o 
  -3   7   7        2.54        3.07      3.16 o 
  -2   7   7        0.00       -0.17      3.21 o 
  -1   7   7      367.81      358.74      9.04 o 
   0   7   7        0.01       -1.06      4.29 o 
   1   7   7        0.00       -1.77      3.34 o 
   2   7   7        1.17       -1.29      3.18 o 
   3   7   7        4.82        5.50      3.82 o 
  -6   8   7        1.23        7.83      3.36 o 
  -5   8   7       38.73       25.70      4.67 o 
  -4   8   7       47.18       40.12      4.60 o 
  -3   8   7       46.26       44.05      4.60 o 
  -2   8   7       82.17       81.39      5.02 o 
  -1   8   7      510.57      493.38     10.68 o 
   0   8   7       12.76       17.88      2.53 o 
   1   8   7       11.79        3.99      3.45 o 
   2   8   7        5.91        4.14      3.51 o 
   3   8   7       48.53       43.76      5.43 o 
  -6   9   7        6.54       18.67      4.10 o 
  -5   9   7        2.52        2.18      3.82 o 
  -4   9   7      112.69      100.49      6.00 o 
  -3   9   7       16.97       16.16      4.01 o 
  -2   9   7       19.63       19.94      3.82 o 
  -1   9   7       24.05       32.41      4.12 o 
   0   9   7      179.23      179.68      8.83 o 
   1   9   7        1.47       -1.22      3.58 o 
   2   9   7        1.66       -0.44      3.40 o 
  -5  10   7        1.84        6.06      3.55 o 
  -4  10   7        1.61        4.56      3.69 o 
  -3  10   7        4.19        6.65      3.14 o 
  -2  10   7       34.29       36.32      4.25 o 
  -1  10   7       32.86       29.78      4.23 o 
   0  10   7        7.05        8.22      2.52 o 
   1  10   7       14.19       18.93      3.60 o 
   2  10   7        0.21        2.29      3.40 o 
  -5  11   7        6.25        5.08      3.95 o 
  -4  11   7       24.48       21.75      4.19 o 
  -3  11   7        2.35        2.81      3.34 o 
  -2  11   7       20.15       13.35      3.71 o 
  -1  11   7       37.26       33.51      4.80 o 
   0  11   7        1.45        3.80      2.58 o 
   1  11   7        0.00        3.03      3.16 o 
   2  11   7       11.25       14.81      3.97 o 
  -5  12   7       11.24       15.66      4.23 o 
  -4  12   7        3.02        3.73      3.79 o 
  -3  12   7        6.86        4.38      3.86 o 
  -2  12   7        1.09        7.11      3.47 o 
  -1  12   7        6.25        6.94      3.66 o 
   0  12   7      141.56      150.72      4.88 o 
   1  12   7        5.60       14.28      3.58 o 
   2  12   7       17.49       23.42      4.14 o 
  -4  13   7       33.47       29.75      5.00 o 
  -3  13   7        4.59        1.07      3.90 o 
  -2  13   7        8.28        8.42      3.51 o 
  -1  13   7       13.07       16.03      3.93 o 
   0  13   7      135.15      141.05      8.30 o 
   1  13   7        1.89       10.14      3.79 o 
  -4  14   7        2.00        3.53      3.88 o 
  -3  14   7       12.37       12.52      4.43 o 
  -2  14   7        9.49        6.98      3.79 o 
  -1  14   7        3.92       -2.18      3.95 o 
   0  14   7       34.87       34.41      3.42 o 
   1  14   7       24.99       33.81      4.69 o 
  -4  15   7        6.22        7.52      4.14 o 
  -3  15   7       15.68       18.32      4.14 o 
  -2  15   7        3.61        7.70      3.62 o 
  -1  15   7       29.73       25.46      4.69 o 
   0  15   7       24.10       22.31      3.13 o 
  -3  16   7        0.61       -2.88      3.86 o 
  -2  16   7        4.95        6.83      3.64 o 
  -1  16   7       17.97       21.96      4.60 o 
   0  16   7        0.04        3.86      2.61 o 
  -6   0   8        0.01        6.06      4.12 o 
  -4   0   8        1.13        4.51      3.58 o 
  -2   0   8        0.07        4.58      3.42 o 
   0   0   8        0.25       -0.70      2.01 o 
   2   0   8        9.67        4.47      3.51 o 
  -6   1   8       19.50       23.48      4.26 o 
  -5   1   8        4.29        5.07      5.09 o 
  -4   1   8        3.61        4.78      2.67 o 
  -3   1   8       25.39       23.68      3.50 o 
  -2   1   8       45.50       50.90      3.30 o 
  -1   1   8        7.08        8.70      2.22 o 
   0   1   8        3.52        1.16      1.51 o 
   1   1   8        5.42        4.48      2.27 o 
   2   1   8       18.34       20.33      2.79 o 
  -5   2   8       19.22       25.22      3.22 o 
  -4   2   8       27.64       25.92      5.06 o 
  -3   2   8       47.22       45.37      3.35 o 
  -2   2   8       30.23       25.71      2.92 o 
  -1   2   8        5.50        8.23      4.26 o 
   0   2   8        0.92        1.77      2.25 o 
   1   2   8        5.84        4.89      2.23 o 
   2   2   8        0.01       -2.42      2.42 o 
  -5   3   8        4.81        1.60      2.80 o 
  -4   3   8       16.24       13.09      4.05 o 
  -3   3   8       26.33       24.36      2.96 o 
  -2   3   8       16.96       17.66      3.58 o 
  -1   3   8       24.27       18.62      3.03 o 
   0   3   8        2.78        3.40      1.53 o 
   1   3   8        3.11        4.69      2.24 o 
   2   3   8        8.85       10.43      2.54 o 
  -5   4   8       12.55       16.56      3.04 o 
  -4   4   8        2.29       -0.32      2.66 o 
  -3   4   8        0.97        8.57      4.79 o 
  -2   4   8        9.90        9.21      2.58 o 
  -1   4   8       57.30       58.21      3.55 o 
   0   4   8        0.05        0.86      1.41 o 
   1   4   8        3.84       -1.10      3.85 o 
   2   4   8        2.03        2.96      2.64 o 
  -5   5   8        0.93        3.16      2.69 o 
  -4   5   8        1.10        6.79      2.52 o 
  -3   5   8       11.05       17.73      2.93 o 
  -2   5   8       44.36       49.38      5.45 o 
  -1   5   8        4.93        5.03      3.81 o 
   0   5   8       16.42       14.76      1.83 o 
   1   5   8        1.80       -2.55      3.23 o 
   2   5   8        3.38        0.47      2.66 o 
  -5   6   8        7.06        8.78      2.79 o 
  -4   6   8       38.37       35.33      3.23 o 
  -3   6   8        5.99        3.45      2.74 o 
  -2   6   8        0.02        3.37      3.73 o 
  -1   6   8        2.14        2.13      2.39 o 
   0   6   8        0.81        0.77      1.95 o 
   1   6   8        0.51       -0.12      3.49 o 
  -5   7   8        0.01       -1.88      3.93 o 
  -4   7   8        0.05       -2.42      3.79 o 
  -3   7   8       19.02       17.36      4.10 o 
  -2   7   8       18.81       18.26      4.10 o 
  -1   7   8        0.70        2.68      3.51 o 
   0   7   8        1.74        3.29      4.51 o 
   1   7   8        1.30       10.31      3.25 o 
  -5   8   8       17.50       21.31      4.75 o 
  -4   8   8        0.42       -1.11      3.93 o 
  -3   8   8       13.15        7.46      4.14 o 
  -2   8   8       11.65       11.52      3.88 o 
  -1   8   8        0.01        3.16      3.21 o 
   0   8   8       18.84       18.89      2.62 o 
   1   8   8       11.57        1.88      4.14 o 
  -4   9   8        1.07        2.05      3.77 o 
  -3   9   8        0.02        1.31      3.71 o 
  -2   9   8        0.52       -3.42      3.73 o 
  -1   9   8        6.60        5.63      3.45 o 
   0   9   8        7.48        5.10      2.61 o 
   1   9   8        0.97        1.68      3.36 o 
  -4  10   8        5.94        4.67      4.23 o 
  -3  10   8        0.99       -0.22      3.75 o 
  -2  10   8        5.52        3.07      3.71 o 
  -1  10   8        2.65       -3.55      3.93 o 
   0  10   8        8.70        9.00      2.66 o 
  -4  11   8        2.19       12.23      3.79 o 
  -3  11   8        6.55        9.88      3.79 o 
  -2  11   8        0.10        6.11      3.64 o 
  -1  11   8        0.18        2.51      3.53 o 
   0  11   8        9.98        8.14      2.81 o 
  -3  12   8        3.07       -1.66      4.25 o 
  -2  12   8        0.25        0.00      4.03 o 
  -1  12   8       31.91       24.15      4.54 o 
   0  12   8        1.53        0.36      2.70 o 
  -2  13   8        0.11       -3.12      4.23 o 
  -1  13   8        0.01        6.28      3.62 o 
  -3   0   9       13.26       10.90      4.32 o 
  -1   0   9       34.85       36.26      4.86 o 
  -4   1   9        0.05       -2.40      3.66 o 
  -3   1   9       48.00       55.92      4.89 o 
  -2   1   9       79.33       85.72      4.32 o 
  -1   1   9        0.28        0.58      2.70 o 
   0   1   9        6.89        4.13      2.13 o 
  -4   2   9       25.48       34.07      3.54 o 
  -3   2   9        6.43        3.85      3.99 o 
  -2   2   9       26.34       37.27      3.35 o 
  -1   2   9        0.00       -0.57      2.68 o 
   0   2   9        4.34        3.87      1.70 o 
  -4   3   9       65.07       63.08      4.27 o 
  -3   3   9        3.45        0.37      3.07 o 
  -2   3   9        0.28        2.72      2.91 o 
  -1   3   9       15.48       19.68      3.12 o 
   0   3   9        2.35        0.10      1.86 o 
  -4   4   9        1.11        1.62      5.17 o 
  -3   4   9        0.05        3.10      8.23 o 
  -2   4   9        1.24        3.42      2.98 o 
  -1   4   9       36.30       42.91      8.61 o 
   0   4   9        1.00       -1.33      1.80 o 
  -4   5   9        3.03        7.16      3.21 o 
  -3   5   9       32.72       33.64      3.87 o 
  -2   5   9        6.18        7.77      5.56 o 
  -1   5   9       15.85       19.93      3.53 o 
  -3   6   9       30.97       34.31      3.64 o 
  -2   6   9       45.04       50.63      3.65 o 
  -1   6   9       12.08        3.51      9.77 o 
  -3   7   9        4.50        4.34      4.49 o 
  -2   7   9       15.39       10.51      4.32 o 
  -1   7   9        0.02       -0.96      3.99 o 
  -2   8   9        1.31        2.18      4.06 o 
                                                 
